# Supplementary material for: Comparison of acute kidney injury between open and laparoscopic liver resection: Propensity score analysis
Source: PLoS One. 2017 Oct 13;12(10):e0186336. doi: 10.1371/journal.pone.0186336 (PMC5640237; doi:10.1371/journal.pone.0186336)
Supplement: S1 File — We provide complete data set of our study after anonymization. (XLSX) [file pone.0186336.s001.xlsx]

## Sheet: data_20170720
PairID	PairedIDver2	Op_date_categorical	Open_Lap	Age	Sex_FM	BMI	MELD	CTPscore	CTPgr	DM	HTN	CAD	CVA	tumor size	aFP	Minor_Major_New	SugeryType	RL	LL	RPS	RAS	PH	WBC	Hb	Plt	PT_INR	Cr	Alb	TB	AST	ALT	Na	K	Cl	Glu	Cholesterol	Crystalloid	Syn_Col	Syn_OX	Alb_5%	Alb5_OX	Alb_20%	Alb20_OX	AnyAlbOX	pRBC	FFP	PC	Transfusion_OX	U/O
	1	4	0	64	0	23.3	7	5	1	0	0	0	0	1.2	193	0	8	0	0	0	0	0	4.1	12.9	113	1.07	0.7	3.7	0.8	36	35	139	3.5	109	128	197	1800	300	1	0	0	0	0	0	0	0	0	0	1150
	2	8	0	57	1	28.9	6	5	1	0	0	0	0	1.5	6.1	1	1	1	0	0	0	0	5.2	14.1	140	0.99	1	4	0.7	25	24	141	4.2	105	111	125	500	100	1	0	0	0	0	0	0	0	0	0	245
88	3	4	0	45	1	29.7	8	5	1	0	0	0	0	1.7	1120	1	3	0	0	1	0	0	4.5	16.4	100	1.11	0.9	4.6	1.2	30	29	138	3.5	106	91	146	3100	800	1	0	0	0	0	0	0	0	0	0	560
	4	7	0	57	1	23.8	13	7	2	0	0	0	0	6.6	16	1	1	1	0	0	0	0	5.9	11.1	320	1.27	0.52	3	2.8	52	48	135	4.1	96	138	93	1250	0	0	0	0	0	0	0	0	0	0	0	305
179	5	1	0	51	1	23.6	7	5	1	1	0	0	0		68.7	0	9	0	0	0	0	0	5	15.1	130	1.07	0.9	3.9	1	29	34	140	4.1	103	238	199	1800	400	1	0	0	0	0	0	0	0	0	0	260
	6	7	0	60	1	30.4	6	5	1	0	0	0	0	6.7	2.3	0	8	0	0	0	0	0	4.5	14.6	204	0.96	0.89	4.2	0.7	20	16	140	4.6	105	94	128	2300	0	0	0	0	0	0	0	0	0	0	0	690
	7	5	0	70	1	22.2	6	5	1	0	0	0	0	2	347	0	9	0	0	0	0	0	7.4	14	187	0.97	0.69	3.8	0.5	23	50	140	4.2	105	93	182	1800	0	0	0	0	0	0	0	0	0	0	0	110
	8	8	0	62	1	27.9	7	5	1	0	0	0	0	2.8	5.3	1	4	0	0	0	1	0	4.7	14.7	129	1.05	0.68	3.6	0.4	24	43	144	4	110	95	128	2250	0	0	0	0	0	0	0	0	0	0	0	710
	9	5	0	40	1	24.9	7	6	1	0	0	0	0	4	15.3	0	7	0	0	0	0	0	3.6	13.7	63	1.03	0.81	3.4	0.4	68	88	142	4.1	101	101	139	1450	300	1	0	0	0	0	0	0	0	0	0	530
	10	2	0	70	0	33.4	8	6	1	0	0	0	0	2.5	19	0	10	0	0	0	0	0	3.3	11.7	114	1.16	0.6	3.4	0.8	51	52	143	4.1	110	100	141	2350	400	1	0	0	0	0	0	0	0	0	0	690
	11	8	0	59	1	25	7	5	1	1	0	0	0	1.9	1.2	0	10	0	0	0	0	0	3.5	13.2	86	1.03	0.76	3.6	0.5	80	67	141	4.2	105	157	133	2800	0	0	500	1	0	0	1	0	0	0	0	700
	12	1	0	49	1	22.4	8	5	1	0	0	0	0		678	1	3	0	0	1	0	0	7.8	14.4	165	1.07	0.7	4.2	1.1	42	55	139	4	106	141	140	2000	400	1	0	0	0	0	0	0	0	0	0	260
163	13	7	0	58	0	25.2	7	5	1	0	0	0	0	2.2	3	1	4	0	0	0	1	0	5.8	13.3	175	0.95	0.63	4.4	1.2	29	33	141	3.8	101	104	216	2550	0	0	0	0	0	0	0	0	0	0	0	630
	14	3	0	39	1	27.1	7	5	1	0	0	0	0	1.2	332	1	4	0	0	0	1	0	6.7	15.5	145	1.02	0.9	4.4	0.9	35	48	137	3.8	105	106	175	4450	1000	1	0	0	0	0	0	0	0	0	0	405
	15	7	0	49	1	24.9	7	5	1	0	1	0	0	8.3	248	1	3	0	0	1	0	0	7.9	15.5	240	1.02	0.95	4.2	0.4	40	22	146	4.2	106	87	169	1000	500	1	0	0	0	0	0	0	0	0	0	390
241	16	6	0	58	1	25.7	7	6	1	0	0	0	0	2.5	6.7	1	3	0	0	1	0	0	5.3	14.7	186	1.03	0.77	3.4	0.6	57	66	137	5.9	103	106	205	1500	0	0	0	0	0	0	0	0	0	0	0	200
	17	8	0	63	0	23.5	7	5	1	0	0	0	0		9.6	1	4	0	0	0	1	0	3.9	11.7	145	1.08	0.5	3.8	0.6	37	31	141	3.7	105	92	142	2100	0	0	0	0	0	0	0	0	0	0	0	965
	18	7	0	45	1	24.2	6	5	1	0	0	0	0	1.8	12.9	1	4	0	0	0	1	0	4.6	13.2	224	0.96	0.87	3.8	1	35	40	143	4.2	104	91	155	2450	0	0	0	0	0	0	0	0	0	0	0	205
	19	8	0	45	1	26.6	10	6	1	0	0	0	0		808	1	1	1	0	0	0	0	3.4	12.9	96	1.05	0.97	3.8	2.4	46	84	142	4.1	104	108	180	1850	500	1	0	0	0	0	0	0	0	0	0	540
102	20	1	0	50	0	19.1	7	5	1	0	0	0	1		1170	1	5	0	1	0	0	0	5.1	13.9	217	1.02	0.8	4	0.8	61	55	143	4	105	89	174	2050	100	1	0	0	0	0	0	0	0	0	0	660
	21	7	0	47	1	22	10	6	1	0	0	0	0	2	6.7	0	9	0	0	0	0	0	3.2	13.2	46	1.26	0.73	3.4	1.3	44	46	144	3.7	110	89	153	2750	0	0	0	0	0	0	0	0	0	0	0	550
131	22	8	0	68	1	24.3	7	6	1	0	0	0	0			1	1	1	0	0	0	0	5.1	13.6	124	1.09	0.93	2.9	0.6	31	29	139	4.3	103	137	165	1450	0	0	0	0	0	0	0	0	0	0	0	290
	23	8	0	61	0	28	7	6	1	0	0	0	0	4.2	1.9	1	1	1	0	0	0	0	2.7	12.4	88	1.08	0.67	3.4	0.9	44	38	139	3.9	104	91	183	1800	0	0	0	0	0	0	0	0	0	0	0	430
	24	5	0	62	1	18.9	7	5	1	0	0	0	0	3	2.6	0	10	0	0	0	0	0	5.2	14.6	190	1.06	0.98	4.5	0.8	32	30	142	4.1	105	74	152	1200	0	0	0	0	0	0	0	0	0	0	0	630
	25	8	0	59	0	24.6	7	5	1	0	0	0	0	6.8	2690	1	6	0	0	0	0	0	5.7	12.6	195	1.02	0.85	4	0.5	35	29	145	4.4	107	103	191	1450	0	0	0	0	0	0	0	0	0	0	0	260
	26	7	0	63	1	24.9	10	5	1	1	1	0	0	6	1.5	0	8	0	0	0	0	0	6.6	11.4	154	1.02	1.4	3.6	0.5	21	18	142	4.5	105	180	148	1800	400	1	0	0	0	0	0	0	0	0	0	150
197	27	7	0	54	0	26.3	9	5	1	0	0	0	0	2.4		1	3	0	0	1	0	0	4.8	14.3	89	1.09	0.79	4	1.6	33	30	141	3.9	106	86	181	2100	0	0	0	0	0	0	0	0	0	0	0	260
84	28	7	0	52	0	22.2	6	5	1	0	0	0	0	3.5	29.4	1	3	0	0	1	0	0	5.4	15.4	143	0.91	0.62	3.6	0.4	24	24	144	4.4	106	96	176	2700	0	0	0	0	0	0	0	0	0	0	0	210
	29	3	0	68	0	26	7	6	1	0	0	0	0	3.5	809	0	10	0	0	0	0	0	4	10	289	1.08	0.5	3.4	0.7	45	25	142	4.5	108	84	128	2600	150	1	0	0	0	0	0	0	0	0	0	280
	30	6	0	64	1	24.5	8	5	1	0	0	0	0	1.3	3.3	0	10	0	0	0	0	0	6.3	15.9	147	1.04	0.99	3.8	1.2	24	13	136	4	98	135	173	1450	0	0	0	0	0	0	0	0	0	0	0	90
10	31	4	0	53	0	25	7	5	1	0	0	0	0	1.7	54.8	1	1	1	0	0	0	0	3.4	12.4	138	1.01	0.5	4	0.9	27	27	141	3.5	108	99	159	1350	0	0	0	0	0	0	0	0	0	0	0	350
	32	3	0	75	1	25.6	8	5	1	0	0	0	0	1.2	2.5	0	10	0	0	0	0	0	7	11.5	158	1.13	0.9	4.3	0.9	28	31	141	3.9	108	111	122	900	500	1	0	0	0	0	0	0	0	0	0	300
135	33	4	0	49	1	25.8	8	5	1	0	0	0	0	1	297	1	4	0	0	0	1	0	3.2	15.6	88	1.07	0.9	4.4	1.3	22	25	142	4.2	104	84	124	3050	1000	1	0	0	0	0	0	0	0	0	0	340
	34	6	0	63	0	25.1	7	6	1	0	0	0	0	2.5	2	1	1	1	0	0	0	0	2.4	11.3	122	1.02	0.77	3.5	0.7	33	27	140	4.3	104	131	153	1800	0	0	0	0	0	0	0	0	0	0	0	350
34	35	8	0	53	1	26.8	10	5	1	0	0	0	0			1	1	1	0	0	0	0	5.2	12.4	139	1	1.46	3.7	0.5	24	22	140	4.5	104	88	142	1900	0	0	500	1	0	0	1	0	0	0	0	560
139	36	1	0	50	1	27.2	7	5	1	0	0	0	0		5.7	0	10	0	0	0	0	0	5.9	15.3	274	1.02	1	4.2	0.9	32	49	142	4	104	169	102	2400	0	0	0	0	0	0	0	0	0	0	0	685
80	37	8	0	54	1	24.1	7	5	1	0	0	0	0	1.7	1.9	1	4	0	0	0	1	0	4.2	15.5	151	1.03	0.85	4.3	0.7	26	29	142	3.9	101	95	177	2300	0	0	0	0	0	0	0	0	0	0	0	545
	38	8	0	63	1	27.9	6	6	1	0	0	0	0	5.6	2.1	0	8	0	0	0	0	0	5	13.4	152	0.97	1	3.4	0.3	41	30	139	4	104	125	116	1150	0	0	0	0	0	0	0	0	0	0	0	475
	39	8	0	48	1	29.4	7	6	1	0	0	0	0		11.7	1	1	1	0	0	0	0	3.1	13.2	100	1.01	0.8	3.2	0.6	43	20	134	4.6	97	466	123	2100	0	0	0	0	0	0	0	0	0	0	0	710
113	40	6	0	52	1	23.8	6	5	1	0	0	0	0	2.1	5.5	0	10	0	0	0	0	0	8.4	15.8	206	0.97	0.67	3.8	0.3	40	69	139	4.3	104	85	157	1500	200	1	0	0	0	0	0	0	0	0	0	330
	41	8	0	67	1	24.5	6	5	1	0	0	0	0		3.5	1	3	0	0	1	0	0	8.3	15.5	209	0.96	0.79	3.6	0.3	32	22	140	4.5	103	100	238	1200	500	1	0	0	0	0	0	0	0	0	0	480
202	42	6	0	51	1	26.7	7	5	1	0	0	0	0	4	0.89	1	3	0	0	1	0	0	4.4	15.8	120	1.06	0.59	3.8	0.5	19	17	139	3.9	104	131	165	2900	0	0	0	0	0	0	0	0	0	0	0	385
	43	5	0	56	1	27	6	5	1	0	0	0	0	1	15	1	1	1	0	0	0	0	6.6	16	118	0.97	0.92	3.6	0.9	46	49	139	4.3	107	92	186	1950	500	1	0	0	0	0	0	0	0	0	0	310
21	44	6	0	52	0	20.8	7	5	1	0	0	0	0		3.2	0	8	0	0	0	0	0	6.6	11.6	172	1.02	0.61	3.9	0.4	20	14	139	3.7	102	95	172	1650	200	1	0	0	0	0	0	0	0	0	0	520
43	45	7	0	57	0	27	8	5	1	0	0	0	0	2.1	50	1	1	1	0	0	0	0	3	12.9	79	1.11	0.5	4	0.7	28	18	145	3.9	109	97	150	2000	0	0	0	0	0	0	0	0	0	0	0	470
	46	5	0	33	1	24.5	7	5	1	0	0	0	0	3	2510	0	10	0	0	0	0	0	4	15.7	171	1.06	0.87	3.7	0.7	22	28	141	4	104	95	198	1300	150	1	0	0	0	0	0	0	0	0	0	300
212	47	8	0	59	1	24.3	8	5	1	0	0	0	0			1	4	0	0	0	1	0	4.8	14.9	205	1.09	0.85	4	1.2	25	26	140	4.3	103	103	159	2000	500	1	0	0	0	0	0	0	0	0	0	640
	48	5	0	47	1	24.3	11	7	2	0	0	0	0	1.9	1.4	1	5	0	1	0	0	0	4.6	14.8	170	1	0.66	3.7	3.1	40	81	139	4	101	137	175	4600	500	1	0	0	0	0	0	0	0	0	0	765
11	49	8	0	63	0	28.9	9	5	1	0	0	0	0	1.6	4.1	1	3	0	0	1	0	0	3.8	12.9	154	1.05	0.68	4.2	1.5	25	18	144	4.2	107	100	141	2850	0	0	750	1	0	0	1	0	0	0	0	920
120	50	8	0	55	1	25.8	6	5	1	0	0	0	0	2.1	27.5	1	1	1	0	0	0	0	6.4	14.9	114	0.97	1	3.9	0.7	27	36	144	4.5	108	110	155	1900	0	0	250	1	0	0	1	0	0	0	0	440
	51	7	0	64	0	26.8	7	6	1	0	0	0	0	3.5	2060	1	4	0	0	0	1	0	3.3	12.2	107	1.08	0.54	3.4	0.3	42	33	141	3.9	105	86	186	2450	0	0	0	0	0	0	0	0	0	0	0	360
	52	3	0	56	1	24.1	6	5	1	0	0	0	0	3	37.3	1	3	0	0	1	0	0	7.4	16.1	188	0.97	0.8	4	0.6	39	34	138	4.4	102	117	201	2600	300	1	0	0	0	0	0	0	0	0	0	350
	53	2	0	40	1	27.8	6	5	1	0	0	0	0	7.5	5.9	1	3	0	0	1	0	0	8.5	15.1	194	1	1	4.9	0.8	31	73	140	4.3	103	91	239	2100	500	1	0	0	0	0	0	0	0	0	0	280
239	54	1	0	44	1	22.6	7	5	1	0	0	0	0		165	0	8	0	0	0	0	0	6.5	14.9	184	1.04	0.7	4.3	0.9	25	41	139	4.1	103	96	199	4100	0	0	0	0	0	0	0	0	0	0	0	1280
	55	3	0	41	1	25.4	11	5	1	0	0	0	0	3	56.6	0	10	0	0	0	0	0	1.7	14.5	53	1.27	0.9	3.7	1.8	92	119	137	4.2	105	101	132	1900	350	1	0	0	0	0	0	0	0	0	0	330
206	56	3	0	53	1	22.8	7	5	1	0	0	0	0	2.5	9	1	3	0	0	1	0	0	4.2	13.3	100	1.06	0.6	3.8	0.8	65	54	135	4.5	100	328	183	3500	1000	1	0	0	0	0	0	0	0	0	0	325
	57	4	0	56	1	25.3	7	6	1	0	0	0	0	2	293	1	4	0	0	0	1	0	7.2	14.2	155	1.04	0.8	3.4	0.9	31	35	134	4.4	108	88	154	1550	500	1	0	0	0	0	0	0	0	0	0	200
	58	8	0	67	1	21	8	5	1	0	0	0	0		543	1	2	0	0	0	0	0	3.6	13	148	1.03	1.09	3.7	0.3	22	25	139	4.8	103	311	187	2500	0	0	0	0	0	0	0	0	0	0	0	560
	59	5	0	57	1	22.9	9	5	1	0	0	0	0	2.2	7.2	0	10	0	0	0	0	0	2.7	12.2	90	1.1	1.11	3.9	1.1	36	47	142	3.9	106	100	141	1400	120	1	0	0	0	0	0	0	0	0	0	480
	60	2	0	61	1	22.8	8	5	1	0	0	0	0	1.5	13.1	1	1	1	0	0	0	0	5.3	14.3	154	1.04	0.9	4.1	1.5	31	24	136	4.1	102	98	188	1100	850	1	0	0	0	0	0	0	0	0	0	290
	61	8	0	40	1	19.2	8	5	1	0	0	0	0	1.6	1.7	1	1	1	0	0	0	0	4.9	13.6	109	1.11	0.7	4.1	0.7	28	24	141	4.1	103	90	127	1800	0	0	0	0	0	0	0	0	0	0	0	240
67	62	6	0	67	1	23.3	7	5	1	0	1	0	0	3.8	2.7	1	4	0	0	0	1	0	7.8	14.4	137	1.01	1.04	4	1	41	57	141	4.6	105	95	159	3050	0	0	0	0	0	0	0	0	0	0	0	630
	63	8	0	67	1	23.1	6	6	1	0	0	0	0	2.8	18.8	1	1	1	0	0	0	0	4.7	14.3	112	0.96	0.9	3.5	0.4	36	39	139	4.3	104	169	174	1450	0	0	0	0	0	0	0	0	0	0	0	580
	64	2	0	42	1	24.1	8	5	1	1	0	0	0	4.3	10.7	1	4	0	0	0	1	0	5.2	15.1	231	1.03	1	4.3	1.3	38	38	140	4.3	103	98	235	2700	750	1	0	0	0	0	0	0	0	0	0	275
	65	8	0	42	1	23.6	7	6	1	0	0	0	0	0.9	6810	1	1	1	0	0	0	0	4.4	12	205	1.05	0.75	3	0.3	43	51	143	4.2	108	79	120	2900	500	1	0	0	0	0	0	0	0	0	0	635
	66	1	0	63	0	25.6	7	6	1	0	1	0	0		82.6	0	10	0	0	0	0	0	6.1	12.6	107	1.07	0.7	3.3	0.7	48	31	141	4.1	107	130	147	3700	0	0	0	0	0	0	0	0	0	0	0	910
167	67	5	0	38	1	29.9	8	5	1	0	0	0	0		14.8	1	5	0	1	0	0	0	4.7	12.6	157	0.96	1.2	3.8	0.3	28	45	139	3.9	103	104	147	1650	500	1	0	0	0	0	0	0	0	0	0	280
	68	6	0	61	1	27.5	7	5	1	0	0	0	0		1.3	0	9	0	0	0	0	0	4.8	13.2	110	0.99	0.79	4	1.1	23	20	139	4.5	102	99	139	2400	500	1	0	0	0	0	0	0	0	0	0	350
	69	3	0	51	0	20	6	5	1	0	0	0	0	2.8	365	1	4	0	0	0	1	0	3.5	12.1	174	0.98	0.4	3.6	0.6	25	31	142	3.9	105	105	164	1950	0	0	0	0	0	0	0	0	0	0	0	185
15	70	2	0	57	1	28.2	8	5	1	0	0	0	0		886000	0	10	0	0	0	0	0	3.8	13	111	1.04	1	3.9	1.2	20	9	142	4	105	98	166	2750	0	0	0	0	0	0	0	0	0	0	0	395
	71	8	0	67	0	24.1	6	5	1	0	0	0	0	3.2		1	4	0	0	0	1	0	5.2	13.8	188	0.97	0.68	4	0.6	20	17	144	4.2	104	95	189	2200	0	0	0	0	0	0	0	0	0	0	0	450
133	72	5	0	61	0	31.6	7	5	1	0	0	0	0	2.7	166	0	10	0	0	0	0	0	3.6	13.4	137	1.07	0.75	4	0.6	26	12	141	4	107	106	179	1400	0	0	0	0	0	0	0	0	0	0	0	300
	73	6	0	65	1	23.5	7	5	1	0	0	0	0	1	3.7	0	10	0	0	0	0	0	5.1	14.6	229	1.05	0.8	3.6	0.5	25	14	140	4	106	192	179	1500	500	1	0	0	0	0	0	0	0	0	0	670
145	74	8	0	48	1	23.6	6	5	1	0	0	0	0	4.6	3.9	0	7	0	0	0	0	0	5.2	14.2	159	1	0.94	4	0.8	31	49	141	4.1	104	109	154	1800	0	0	0	0	0	0	0	0	0	0	0	210
78	75	8	0	69	1	26.9	6	5	1	0	0	0	0	6	3.9	0	10	0	0	0	0	0	4.8	14.3	177	0.97	0.87	3.8	0.6	24	9	143	4.5	104	116	142	1100	500	1	0	0	0	0	0	0	0	0	0	300
	76	7	0	39	0	20.6	6	5	1	0	0	0	0	9.5	5110	1	3	0	0	1	0	0	4.9	11.3	205	0.94	0.53	3.7	0.3	26	15	141	4	103	97	172	2320	0	0	0	0	0	0	0	0	0	0	0	250
	77	6	0	59	1	26.6	7	5	1	0	0	0	0	4.2	65.3	1	3	0	0	1	0	0	5.1	14.3	181	1.03	0.88	3.6	1.2	45	65	139	4.3	103	133	152	2750	0	0	0	0	0	0	0	0	0	0	0	190
75	78	4	0	35	1	26.6	6	5	1	0	0	0	0	3	13000	0	10	0	0	0	0	0	4.7	13.9	196	0.95	0.9	4	0.6	17	16	138	3.8	103	128	186	2550	0	0	0	0	0	0	0	0	0	0	0	235
	79	6	0	67	1	20.7	6	5	1	0	0	0	0	1.9	16.3	0	10	0	0	0	0	0	5.7	15.2	130	1	0.71	3.6	0.5	32	42	141	4.3	103	86	161	1600	0	0	0	0	0	0	0	0	0	0	0	470
	80	4	0	42	1	22.1	7	5	1	0	0	0	0	4.7	2830	1	3	0	0	1	0	0	3.8	14.3	181	1.05	0.9	4.3	0.6	33	35	139	3.9	105	106	153	1550	300	1	0	0	0	0	0	0	0	0	0	200
	81	7	0	60	1	21.4	6	5	1	0	0	0	0	1.5		1	6	0	0	0	0	0	6	14.8	205	0.95	0.82	4.5	0.6	17	18	141	4.3	103	95	167	1400	0	0	0	0	0	0	0	0	0	0	0	450
27	82	8	0	50	1	27.2	9	5	1	0	0	0	0		10.2	0	8	0	0	0	0	0	6.2	17.7	179	1.12	1.09	4.4	0.8	33	40	140	4.3	100	89	166	1000	0	0	0	0	0	0	0	0	0	0	0	175
	83	6	0	62	1	24.6	10	5	1	0	0	0	0	6	1.4	0	8	0	0	0	0	0	7.4	15.6	239	0.92	1.4	4.7	0.6	35	55	149	4.7	109	150	220	1400	0	0	0	0	0	0	0	0	0	0	0	310
237	84	3	0	57	1	22.9	7	5	1	0	1	0	0		14.3	0	8	0	0	0	0	0	4.6	14.9	125	1.04	0.9	4.3	0.8	43	51	140	4.4	100	96	153	2050	1000	1	0	0	0	0	0	0	0	0	0	820
58	85	8	0	63	0	22.9	7	5	1	0	0	0	0			1	6	0	0	0	0	0	4.4	9.7	126	1.03	0.94	3.9	0.4	28	18	139	4.2	108	87	116	1600	0	0	0	0	0	0	0	0	0	0	0	420
	86	4	0	41	1	22.8	8	5	1	0	0	0	0	4	119000	1	5	0	1	0	0	0	4.1	15.2	139	1.13	0.8	3.6	0.6	33	33	139	4.4	104	160	115	2200	0	0	0	0	0	0	0	0	0	0	0	290
	87	7	0	54	1	26.1	7	6	1	0	0	0	0	2.7	10	1	3	0	0	1	0	0	5.8	15.3	154	1.01	0.89	3.5	0.3	38	63	140	4.4	105	90	185	2750	0	0	0	0	0	0	0	0	0	0	0	440
220	88	5	0	57	1	24.3	8	5	1	0	0	0	0		7	1	4	0	0	0	1	0	5	15.8	93	1.01	0.89	4.1	1.3	35	48	140	4.1	106	99	173	2200	350	1	0	0	0	0	0	0	0	0	0	520
	89	3	0	52	1	21.5	7	5	1	0	0	0	0	2.9	114	0	10	0	0	0	0	0	4.7	14.6	178	1.02	1	4.8	0.9	19	11	141	4.1	101	92	186	2300	0	0	0	0	0	0	0	0	0	0	0	225
	90	6	0	71	1	29.3	9	5	1	0	0	0	0	2.9	1.5	0	10	0	0	0	0	0	2.6	12.7	78	1.02	0.98	3.9	1.8	26	17	139	4.1	103	115	132	1950	0	0	0	0	0	0	0	0	0	0	0	140
198	91	5	0	53	1	20.8	6	5	1	0	0	0	0	4	8060	0	10	0	0	0	0	0	5.5	14.3	242	0.89	0.86	4.3	0.2	32	27	139	4.3	100	93	193	1500	500	1	0	0	0	0	0	0	0	0	0	410
118	92	5	0	52	1	23.9	6	5	1	0	0	0	0		4.3	0	10	0	0	0	0	0	3.2	12.6	86	1	0.75	3.7	0.3	13	12	142	3.8	105	87	191	300	0	0	0	0	0	0	0	0	0	0	0	130
	93	6	0	72	0	25.1	7	6	1	0	0	0	0	3.5	1710	0	10	0	0	0	0	0	3.5	12.3	92	1.07	0.66	3.2	0.9	34	27	142	4.2	106	95	161	1450	0	0	0	0	0	0	0	0	0	0	0	270
	94	7	0	46	1	26.1	6	5	1	0	0	0	0	2.6	0.95	1	4	0	0	0	1	0	8.8	15.3	255	0.96	0.88	4.2	0.5	19	36	145	4.1	106	87	254	2100	0	0	0	0	0	0	0	0	0	0	0	280
	95	5	0	60	1	22.4	6	5	1	0	0	0	0	2	30.9	0	8	0	0	0	0	0	4.9	13.7	134	0.99	0.76	3.6	0.9	39	37	139	4.3	104	105	193	2800	500	1	0	0	0	0	0	0	0	0	0	200
232	96	7	0	30	0	21.2	6	5	1	0	0	0	0	10	2	0	8	0	0	0	0	0	6.6	13.4	283	0.96	0.55	3.7	0.4	136	95	141	4.1	103	105	155	1900	0	0	0	0	0	0	0	0	0	0	0	450
	97	5	0	64	0	26.2	8	5	1	0	0	0	1	4.5	197	1	1	1	0	0	0	0	4.7	12.4	130	1.11	0.56	3.6	1	63	54	143	4	108	89	164	1400	0	0	0	0	0	0	0	0	0	0	0	240
217	98	7	0	49	1	26.3	10	6	1	0	0	0	0	4	0.85	1	4	0	0	0	1	0	6.5	17.4	160	1.04	0.98	4.6	2.1	23	10	142	3.7	102	104	178	1800	0	0	0	0	0	0	0	0	0	0	0	310
183	99	4	0	40	1	25.6	8	5	1	0	0	0	0	3.2	948	1	4	0	0	0	1	0	7	15.3	222	1.08	1	4.4	1.2	28	33	143	4.1	106	93	198	2500	1000	1	0	0	0	0	0	0	0	0	0	565
	100	7	0	39	1	22.2	6	5	1	0	0	0	0	4	29.6	1	5	0	1	0	0	0	6.3	16.3	123	0.95	0.83	4.2	0.6	28	35	140	4.3	102	116	204	3450	0	0	500	1	0	0	1	0	0	0	0	660
	101	8	0	66	1	22	8	6	1	0	0	0	0	1.8	9.5	1	3	0	0	1	0	0	3.3	14.1	67	1.01	1.01	3.3	1.3	152	148	140	4.5	104	137	124	4150	0	0	1250	1	0	0	1	0	2	10	1	380
	102	4	0	45	1	20.7	8	5	1	0	0	0	0	1.8	734	1	4	0	0	0	1	0	3.8	14.4	111	0.98	0.8	4.3	1.6	25	17	136	4.8	101	95	146	2050	150	1	0	0	0	0	0	0	0	0	0	240
	103	2	0	34	1	26.6	8	5	1	0	0	0	0	5	3.8	0	9	0	0	0	0	0	6.5	14.2	141	1.11	0.9	4.1	0.7	23	24	138	3.8	102	124	127	3700	500	1	0	0	0	0	0	0	0	0	0	342
63	104	2	0	50	0	20	8	7	2	0	0	0	0		6.5	1	1	1	0	0	0	0	8	10	467	1.11	0.4	2.7	0.6	9	7	139	4.4	104	91	134	2500	250	1	0	0	0	0	0	2	0	0	1	475
	105	5	0	67	1	27.2	6	5	1	1	1	0	0	3.8	57.9	0	8	0	0	0	0	0	5.1	13.8	176	0.99	0.74	3.9	0.6	39	32	139	4.5	104	297	188	2950	500	1	0	0	0	0	0	0	0	0	0	280
193	106	3	0	59	1	23.6	7	5	1	1	0	0	0		80.3	0	10	0	0	0	0	0	4.7	14.8	165	1.05	0.8	4.1	0.8	35	27	142	4.2	105	102	172	1000	320	1	0	0	0	0	0	0	0	0	0	650
201	107	8	0	61	1	24.6	6	5	1	0	0	0	0		121	1	3	0	0	1	0	0	5.5	14.7	142	0.99	0.73	3.7	0.5	25	22	140	4.2	105	114	157	1700	0	0	0	0	0	0	0	0	0	0	0	425
	108	4	0	60	1	26.9	6	5	1	0	0	0	0	3.7	1.3	0	7	0	0	0	0	0	6.4	14	166	0.97	0.9	3.9	0.6	26	33	135	4.1	102	204	170	600	500	1	0	0	0	0	0	0	0	0	0	380
5	109	4	0	55	1	24.6	9	6	1	0	0	0	0	1.5	1080	1	3	0	0	1	0	0	5.9	16.7	161	1.02	1	4.7	2.1	29	35	136	3.6	101	124	177	2700	1500	1	0	0	0	0	0	0	0	0	0	870
	110	2	0	76	0	27.7	10	5	1	0	0	0	0	2	10.6	0	10	0	0	0	0	0	4	14.2	94	1.08	0.7	3.8	1.8	36	23	144	4.5	109	103	196	3440	0	0	0	0	0	0	0	0	0	0	0	350
	111	7	0	59	1	23.5	6	5	1	0	0	0	0		85400	1	1	1	0	0	0	0	3	11.7	108	0.96	0.72	3.7	0.6	23	11	138	4.1	106	93	172	1500	600	1	0	0	0	0	0	0	0	0	0	230
	112	6	0	65	0	23.8	6	6	1	0	0	0	0	8.5	9.8	1	4	0	0	0	1	0	3.4	10.6	219	0.93	0.57	3.3	0.3	28	15	141	4.1	105	91	154	2000	1000	1	0	0	0	0	0	2	0	0	1	370
	113	3	0	47	0	24.5	7	5	1	0	0	0	0	5	340	0	8	0	0	0	0	0	4.8	13	153	1.04	0.7	3.7	0.9	35	39	143	3.8	106	96	181	2650	1000	1	0	0	0	0	0	0	0	0	0	1330
	114	5	0	51	1	21	6	5	1	0	0	0	0	2.1	28.3	0	9	0	0	0	0	0	5.5	15.5	171	0.94	0.88	4.7	0.8	25	21	141	4.1	101	92	167	1100	0	0	0	0	0	0	0	0	0	0	0	130
	115	3	0	56	1	23.7	6	5	1	0	0	0	0	3.5	4.2	1	3	0	0	1	0	0	5.2	16.6	113	0.95	0.9	4.7	0.9	24	27	138	3.3	99	151	214	2300	500	1	0	0	0	0	0	0	0	0	0	965
	116	6	0	37	1	28.7	7	5	1	0	0	0	0	1.5	4.6	0	10	0	0	0	0	0	4.2	14.6	106	1.02	0.79	4.1	0.4	45	65	140	4.4	104	113	160	1850	0	0	0	0	0	0	0	0	0	0	0	570
	117	8	0	56	1	26.2	7	5	1	0	0	0	0	6.2	1130	0	8	0	0	0	0	0	7.9	15.9	254	1.05	0.69	3.9	0.3	34	25	145	4.2	105	105	195	1000	550	1	0	0	0	0	0	0	0	0	0	570
	118	1	0	58	1	28.9	6	5	1	0	0	0	0		3.8	0	8	0	0	0	0	0	5.7	15.9	149	0.96	0.9	4.4	1	27	31	141	4.1	104	97	237	4800	500	1	0	0	0	0	0	0	0	0	0	555
6	119	5	0	51	0	23.2	6	5	1	0	0	0	0	1.3	8.3	1	3	0	0	1	0	0	3.5	13.8	104	0.96	0.56	4	0.7	20	22	139	4	103	96	153	1550	500	1	0	0	0	0	0	0	0	0	0	155
	120	4	0	48	1	24.6	7	5	1	0	0	0	0	2.2	3.9	0	10	0	0	0	0	0	3.8	14.9	140	1.09	0.8	4	0.8	41	36	141	3.9	104	129	171	1400	400	1	0	0	0	0	0	0	0	0	0	850
	121	7	0	64	1	22.2	8	6	1	0	0	0	0		12.6	0	10	0	0	0	0	0	3.4	12.9	55	1.11	0.65	3.5	0.6	87	140	140	4	104	91	121	1900	0	0	0	0	0	0	0	0	0	0	0	520
	122	2	0	56	1	26.4	8	5	1	0	0	0	0	1.5	230	1	1	1	0	0	0	0	7.5	16.1	140	1.03	1	4.4	1.4	26	20	138	3.4	107	94	228	2000	500	1	0	0	0	0	0	0	0	0	0	210
126	123	2	0	44	0	20.3	7	5	1	0	0	0	0	7.5	3650	0	9	0	0	0	0	0	3.8	14	123	1.05	0.6	4.4	1.1	33	21	140	4.2	104	98	161	2750	0	0	0	0	0	0	0	0	0	0	0	560
107	124	8	0	55	0	28	8	5	1	0	0	0	0	3.4	136	1	5	0	1	0	0	0	4.3	15.2	156	0.98	0.96	4.4	1.5	43	53	140	4.5	103	99	181	2200	0	0	0	0	0	0	0	0	0	0	0	730
180	125	8	0	52	1	23.7	10	5	1	0	0	0	0	4	6.6	0	8	0	0	0	0	0	5.1	15.3	137	1.11	1.12	4.2	1.6	36	39	143	4.7	104	97	181	2500	0	0	0	0	0	0	0	0	0	0	0	290
18	126	7	0	37	1	23.9	6	6	1	0	0	0	0		2	0	8	0	0	0	0	0	3.7	13.9	194	0.99	0.72	3.5	0.4	31	36	141	4.2	104	82	152	1700	400	1	0	0	0	0	0	0	0	0	0	620
213	127	3	0	47	1	28.9	7	5	1	0	0	0	0	1.3	61.3	0	8	0	0	0	0	0	7.8	16.6	201	1.02	0.9	4.2	0.8	37	55	140	4.4	103	97	158	2200	500	1	0	0	0	0	0	0	0	0	0	440
	128	8	0	49	1	25.2	7	6	1	0	0	0	0		0.97	0	9	0	0	0	0	0	5.9	13.4	122	1.08	1.02	3.4	0.7	28	20	140	4.5	103	116	132	1950	0	0	0	0	0	0	0	0	0	0	0	500
	129	8	0	52	0	28.6	6	5	1	0	0	0	0	1.3	5.9	1	4	0	0	0	1	0	4.8	13.5	121	0.99	0.53	3.6	0.7	26	30	142	3.4	101	98	190	1200	0	0	0	0	0	0	0	0	0	0	0	510
	130	7	0	57	1	26.4	8	5	1	0	0	0	0	3	111	0	8	0	0	0	0	0	5.7	16.7	146	1.12	0.94	4.2	0.8	59	21	137	4.6	100	95	159	1750	0	0	0	0	0	0	0	0	0	0	0	150
142	131	8	0	69	0	21.2	7	6	1	0	0	0	0	2.3	0.68	0	8	0	0	0	0	0	4.5	11.7	88	1.08	0.69	3.3	0.3	21	12	145	3.9	107	113	147	250	300	1	0	0	0	0	0	0	0	0	0	620
	132	7	0	62	1	23.7	6	5	1	0	0	0	0	3.1	28.1	1	3	0	0	1	0	0	7.4	16.7	221	0.91	0.82	4.1	0.4	28	36	141	4.7	101	116	162	2100	0	0	0	0	0	0	0	0	0	0	0	820
	133	7	0	71	1	24.4	6	5	1	0	0	0	0	2.3	11.4	1	1	1	0	0	0	0	4.1	14.8	141	0.98	0.83	3.6	0.7	37	58	141	4.6	101	155	203	2380	0	0	500	1	0	0	1	0	0	0	0	310
94	134	8	0	68	0	25.5	7	5	1	0	0	0	0	2		0	9	0	0	0	0	0	5.6	15.1	88	1.04	0.9	3.9	0.5	29	21	141	4.7	102	98	179	1400	500	1	0	0	0	0	0	0	0	0	0	275
	135	8	0	74	1	20.6	6	6	1	0	0	0	0	2	4.6	0	9	0	0	0	0	0	5.8	13.5	157	0.94	0.67	3.3	0.1	25	11	142	3.9	105	139	165	600	100	1	0	0	0	0	0	0	0	0	0	125
235	136	5	0	60	1	27.8	8	5	1	0	0	0	0	1.5	0.36	0	8	0	0	0	0	0	7.7	16	171	1.08	1.06	4.1	0.4	40	35	141	4.5	104	69	197	1200	0	0	0	0	0	0	0	0	0	0	0	210
162	137	6	0	57	1	23.4	6	5	1	0	0	0	0	1.9	3.9	1	3	0	0	1	0	0	5.9	14.4	238	0.97	0.84	3.7	0.4	24	27	140	4.5	107	85	168	2550	500	1	0	0	0	0	0	0	0	0	0	640
	138	7	0	43	1	21.5	7	6	1	0	0	0	0	7.8	4.6	1	1	1	0	0	0	0	4.8	15.7	118	1.03	0.82	3.4	0.8	25	28	143	4	105	117	118	2800	0	0	0	0	0	0	0	0	0	0	0	350
	139	7	0	37	1	24.1	7	5	1	0	0	0	0	9.8	4320	0	9	0	0	0	0	0	4	15.1	193	1.04	0.83	3.6	0.9	41	26	140	4.4	103	78	201	3300	0	0	500	1	0	0	1	0	0	0	0	500
	140	7	0	47	1	25.3	6	5	1	0	0	0	0	1.8	1.1	1	3	0	0	1	0	0	5.5	14.4	168	1	0.81	4.2	0.8	19	23	142	4	105	84	170	3050	0	0	0	0	0	0	0	0	0	0	0	500
	141	8	0	70	1	22.2	7	5	1	1	0	0	0	2.9	1.2	0	9	0	0	0	0	0	6.3	12.5	224	0.97	1.04	3.6	0.3	28	25	138	4.6	100	97	150	1750	0	0	0	0	0	0	0	0	0	0	0	140
	142	8	0	45	1	22.7	9	5	1	0	0	0	0		137000	1	2	0	0	0	0	0	2	11.7	69	1.1	1.21	4.1	1	35	28	140	4.4	103	94	162	2750	0	0	500	1	0	0	1	0	0	0	0	410
151	143	6	0	62	1	32.3	6	6	1	0	0	0	0		10.1	0	7	0	0	0	0	0	4.7	14.2	98	0.98	0.86	3.4	0.8	35	27	139	4.2	104	127	184	1400	0	0	0	0	0	0	0	0	0	0	0	180
	144	8	0	55	1	25.3	9	5	1	0	0	0	0	3.6		0	9	0	0	0	0	0	6.3	15.4	159	1.01	1.24	4.1	0.8	36	26	140	4.9	103	88	140	2700	0	0	0	0	0	0	0	0	0	0	0	157
	145	8	0	52	1	24.1	7	6	1	0	0	0	0	1.8	5.8	0	10	0	0	0	0	0	5	15.1	137	1.08	0.91	3.3	0.3	38	55	139	4.7	106	129	167	1550	0	0	0	0	0	0	0	0	0	0	0	670
	146	6	0	64	1	21.6	8	5	1	1	1	0	0	3.4	5.5	0	7	0	0	0	0	0	5.3	12.1	108	1.18	0.81	3.6	0.7	43	47	141	3.9	107	61	116	1450	0	0	0	0	0	0	0	0	0	0	0	270
	147	7	0	61	1	28.3	7	5	1	0	0	0	0	2.1	14.1	0	8	0	0	0	0	0	4.3	14.7	147	1.05	0.86	3.7	0.6	55	66	141	4	106	145	160	2650	0	0	0	0	0	0	0	0	0	0	0	425
	148	7	0	56	1	27.7	7	5	1	0	0	0	0	3.1	7.1	1	4	0	0	0	1	0	6.7	16	192	1.02	1.01	4.1	0.8	33	38	140	4.3	105	87	118	2300	0	0	0	0	0	0	0	0	0	0	0	400
	149	4	0	49	1	23.4	7	5	1	0	0	0	0	2	31	0	10	0	0	0	0	0	5.3	13.3	66	1.02	0.7	4	0.7	43	40	141	4.9	103	94	200	1100	0	0	0	0	0	0	0	0	0	0	0	300
	150	3	0	55	0	24	6	5	1	0	0	0	0	2.6	9220	0	9	0	0	0	0	0	6.4	13.9	170	0.94	0.8	3.9	0.8	37	48	140	3.8	109	120	207	3050	500	1	0	0	0	0	0	0	0	0	0	620
226	151	2	0	52	1	31.9	8	5	1	0	0	0	0	2.2	58	0	9	0	0	0	0	0	6	15.5	126	1.13	0.9	4	0.6	41	46	140	3.7	104	224	210	2750	500	1	0	0	0	0	0	0	0	0	0	690
	152	5	0	40	1	26.3	7	5	1	0	0	0	0	0.5	1.5	0	9	0	0	0	0	0	7.8	18	205	0.92	1.02	4.6	0.9	31	42	142	4.4	102	92	205	1600	1000	1	0	0	0	0	0	0	0	0	0	645
225	153	7	0	47	1	25.8	7	5	1	0	0	0	0	3.2	5.2	1	4	0	0	0	1	0	4	14.1	119	1.04	0.93	3.7	0.8	37	62	137	4.6	103	96	125	2500	0	0	0	0	0	0	0	0	0	0	0	350
56	154	5	0	41	1	25.7	9	5	1	0	0	0	0	1.5	6.4	0	7	0	0	0	0	0	3.8	14.3	145	1.15	0.94	4.2	1.3	25	37	140	3.9	101	117	136	2400	300	1	0	0	0	0	0	0	0	0	0	350
	155	8	0	64	1	26.7	7	6	1	0	0	0	0	6.5	1.4	0	9	0	0	0	0	0	3.6	13.3	85	1.04	1.04	3.5	0.3	80	99	133	4.5	101	246	169	900	0	0	0	0	0	0	0	0	0	0	0	150
	156	5	0	48	1	23.3	8	5	1	0	0	0	0	2.7	5.2	0	10	0	0	0	0	0	3.6	15	82	1.12	0.71	3.8	0.6	18	31	139	4.6	103	95	149	1100	0	0	0	0	0	0	0	0	0	0	0	100
	157	6	0	42	1	26.3	7	5	1	0	0	0	0	3.8	6090	0	9	0	0	0	0	0	5.9	15.4	177	1.01	0.95	4.5	0.7	24	49	141	4.1	105	92	158	3000	0	0	250	1	0	0	1	0	0	0	0	250
	158	2	0	54	1	19	8	6	1	0	0	0	0	3	2600	0	7	0	0	0	0	0	4.2	10	156	1.11	0.8	2.9	0.6	26	13	139	3.9	107	81	105	1800	0	0	0	0	0	0	0	0	0	0	0	600
234	159	8	0	59	1	23.5	8	5	1	0	0	0	0			1	5	0	1	0	0	0	5.3	15.1	127	1.06	0.92	4.3	1.3	47	36	143	4.6	103	94	133	2000	0	0	0	0	0	0	0	0	0	0	0	175
	160	4	0	68	0	23.5	6	5	1	1	0	0	0	1.5	150	0	10	0	0	0	0	0	4	11.6	97	0.97	0.76	3.7	0.8	25	16	139	3.7	104	131	177	2700	0	0	0	0	0	0	0	0	0	0	0	455
	161	7	0	73	1	30	7	5	1	0	0	0	0	3.2	2.1	0	10	0	0	0	0	0	6.8	16.3	141	1.04	0.86	4	0.7	24	24	138	3.8	98	127	150	1110	0	0	0	0	0	0	0	0	0	0	0	120
7	162	8	0	52	0	21.7	7	5	1	0	0	0	0	2.7	1.2	1	1	1	0	0	0	0	4.7	11.8	112	0.99	0.64	4.3	1.2	29	32	146	4.8	108	101	188	1600	0	0	0	0	0	0	0	0	0	0	0	320
	163	5	0	49	1	22.5	7	5	1	0	0	0	0	3.5	1.3	0	10	0	0	0	0	0	5.4	14.3	189	1.1	0.98	4.4	0.7	35	16	141	3.9	109	99	151	1600	0	0	0	0	0	0	0	0	0	0	0	420
	164	8	0	50	1	22.5	7	6	1	0	0	0	0		1050	0	8	0	0	0	0	0	5.2	13.6	148	1.05	0.84	3.5	0.7	27	28	143	4.1	107	77	178	3250	0	0	500	1	0	0	1	0	0	0	0	610
	165	4	0	30	1	25	7	5	1	0	0	0	0	6.5	7.6	0	8	0	0	0	0	0	5.3	15.9	245	1.01	0.9	4.2	0.8	25	24	139	4.4	104	91	153	2400	500	1	0	0	0	0	0	0	0	0	0	483
	166	7	0	47	1	23.1	8	6	1	0	0	0	0	1.8	9	0	7	0	0	0	0	0	3.9	12.2	100	1.16	0.67	3	0.6	60	21	141	3.8	107	136	108	1360	0	0	0	0	0	0	0	0	0	0	0	135
	167	4	0	72	1	25	9	6	1	0	0	0	0	1.7		0	7	0	0	0	0	0	3.7	11.7	140	1.14	1.1	3.1	0.9	60	36	136	4.5	105	147	135	2380	150	1	0	0	0	0	0	0	0	0	0	190
	168	4	0	29	1	24.3	7	5	1	0	0	0	0	1.1	1.6	0	9	0	0	0	0	0	4.9	14	241	1.02	1	3.9	0.9	28	37	140	4.2	103	80	162	2400	400	1	0	0	0	0	0	0	0	0	0	250
8	169	8	0	66	1	23.9	7	6	1	0	0	0	0		1.9	0	8	0	0	0	0	0	5.8	14.3	144	1.03	0.77	3.5	0.5	15	13	143	4.1	105	99	124	2350	0	0	500	1	0	0	1	0	0	0	0	425
	170	6	0	57	1	21.9	6	5	1	0	0	0	0	4.5	11.4	0	8	0	0	0	0	0	5.1	14.4	152	0.86	0.73	3.7	0.3	45	62	139	4.4	104	104	218	1800	500	1	0	0	0	0	0	0	0	0	0	340
238	171	8	0	50	1	22.2	7	5	1	0	1	0	0	2	1.9	1	3	0	0	1	0	0	5.1	15.9	158	1.05	0.88	4	1.1	18	17	141	3.7	104	122	169	2350	0	0	0	0	0	0	0	0	0	0	0	630
	172	6	0	73	0	24	6	5	1	0	0	0	0	1.5	1.7	0	10	0	0	0	0	0	5.7	14.2	141	0.9	0.55	3.9	0.3	35	43	140	3.8	103	182	165	2050	0	0	0	0	0	0	0	0	0	0	0	440
	173	8	0	62	0	22.9	7	5	1	0	0	0	0	4.1	1.4	0	10	0	0	0	0	0	8	12.7	147	1	0.62	3.8	1.3	44	34	142	5.3	106	112	160	1640	500	1	0	0	0	0	0	0	0	0	0	670
	174	7	0	72	1	29	7	6	1	0	0	0	0	1.4	5.3	0	10	0	0	0	0	0	2.7	13.2	114	1.02	0.93	3.4	1	38	37	140	4.2	104	156	129	3000	0	0	0	0	0	0	0	0	0	0	0	280
	175	7	0	74	0	22.2	7	6	1	1	1	0	0	1.8	35.8	0	10	0	0	0	0	0	1.8	9.9	40	1.07	0.55	3.4	0.8	114	133	142	3.6	107	64	113	900	0	0	500	1	0	0	1	0	0	0	0	160
	176	4	0	50	1	30	7	5	1	0	0	0	0	2.5	2.7	0	10	0	0	0	0	0	3.4	13.5	53	1.05	0.9	4.1	0.6	38	34	141	3.8	107	109	124	1800	200	1	0	0	0	0	0	0	0	0	0	125
85	177	2	0	58	0	28.9	7	5	1	0	0	0	0	2.3	141	1	4	0	0	0	1	0	4	11.3	172	1.08	0.8	3.8	0.6	31	33	139	4.1	106	116	139	1830	500	1	0	0	0	0	0	0	0	0	0	1030
	178	8	0	68	1	25.5	9	6	1	0	0	0	0	3.3	2.1	0	8	0	0	0	0	0	5.4	11.4	119	1.13	1.1	3.3	0.6	25	16	139	4.2	102	94	169	3550	0	0	500	1	0	0	1	0	0	0	0	925
	179	7	0	60	1	27.5	6	5	1	0	0	0	0		74700	1	6	0	0	0	0	0	3.5	14.2	120	0.97	0.9	4	0.4	23	19	142	4.1	104	122	179	3100	0	0	0	0	0	0	0	0	0	0	0	500
	180	8	0	59	1	25.1	6	5	1	0	0	0	0	2.8	2.5	1	4	0	0	0	1	0	7.6	12.9	248	1	0.89	4.1	0.7	24	21	143	3.7	104	71	144	1100	0	0	0	0	0	0	0	0	0	0	0	580
	181	8	0	48	1	18.3	10	6	1	0	0	0	0			0	10	0	0	0	0	0	2.3	13.2	53	1.33	0.62	3	0.9	51	38	142	4.3	107	83	107	1800	0	0	0	0	0	0	0	0	0	0	0	145
	182	7	0	49	1	19	7	5	1	0	0	0	0	5	3.6	1	3	0	0	1	0	0	5.3	12.9	126	1.02	0.63	3.6	0.3	27	23	140	4	106	104	155	600	0	0	0	0	0	0	0	0	0	0	0	140
36	183	8	0	74	0	19.1	7	6	1	0	0	0	0		4.4	0	9	0	0	0	0	0	6.4	10.8	240	1.02	0.52	2.9	0.3	21	12	140	3.7	105	119	94	2100	0	0	500	1	0	0	1	0	0	0	0	550
	184	1	0	44	1	24.9	8	5	1	1	0	0	0		147	1	3	0	0	1	0	0	3.2	14.3	81	1.03	0.9	4.1	1.4	58	87	141	4.1	101	179	150	2500	650	1	0	0	0	0	0	0	0	0	0	625
228	185	5	0	59	1	28.5	7	5	1	0	0	0	0	1.3	8.2	0	9	0	0	0	0	0	4	15	93	1.05	1	3.8	0.7	23	31	142	4.3	107	100	173	3300	0	0	0	0	0	0	0	0	0	0	0	420
	186	7	0	69	0	18.4	8	5	1	0	0	0	0	6.5	365	1	1	1	0	0	0	0	3.1	13	100	1.13	0.64	3.7	0.5	36	26	138	4.3	102	96	188	1200	0	0	0	0	0	0	0	0	0	0	0	335
161	187	7	0	46	1	21.3	7	5	1	0	0	0	0	2.6	31.7	1	1	1	0	0	0	0	3.9	15	107	1.06	0.61	3.6	0.5	40	44	139	4.3	105	91	174	2150	0	0	0	0	0	0	0	0	0	0	0	100
	188	3	0	64	1	24.5	6	6	1	0	0	0	0		5.8	0	7	0	0	0	0	0	4.1	13.9	180	0.98	0.6	3.5	1	61	19	140	4.5	103	79	121	2200	0	0	0	0	0	0	0	0	0	0	0	420
	189	7	0	51	1	23.9	6	5	1	0	0	0	0		6.5	1	4	0	0	0	1	0	4.4	13.9	159	0.97	0.93	4.3	0.5	21	24	141	4.2	103	102	168	1550	0	0	200	1	0	0	1	0	0	0	0	300
	190	3	0	53	1	24.5	8	5	1	1	1	0	0	1.7	20	0	8	0	0	0	0	0	3.3	14.6	102	1.16	0.8	3.9	0.9	24	20	139	4.4	105	245	175	3550	500	1	0	0	0	0	0	0	0	0	0	1090
	191	8	0	60	1	23.2	8	5	1	0	0	0	0	0.7	3	0	9	0	0	0	0	0	2.4	10.9	58	1.18	0.77	4	1	18	12	140	4	104	169	144	1000	0	0	0	0	0	0	0	0	0	0	0	280
	192	7	0	63	1	21.3	7	5	1	0	1	0	0	3	4.8	1	2	0	0	0	0	0	6.1	12.5	161	1.01	1.06	3.6	0.4	15	16	140	4.1	104	143	199	2900	0	0	0	0	0	0	0	0	0	0	0	110
103	193	8	0	52	1	23.6	6	5	1	0	0	0	0	1.8	2.4	0	9	0	0	0	0	0	5.3	14.5	103	0.99	0.81	4.2	0.4	22	12	139	4	100	88	183	4850	0	0	0	0	0	0	0	0	0	0	0	435
31	194	5	0	55	0	23.8	7	5	1	0	0	0	0	2	30.8	0	10	0	0	0	0	0	4.2	11.5	90	1.02	0.52	3.6	0.2	24	19	141	4.1	104	117	148	1300	0	0	0	0	0	0	0	0	0	0	0	160
	195	2	0	39	0	22.6	7	5	1	0	0	0	0	3.5	490	0	10	0	0	0	0	0	5.3	12.7	201	1.02	0.7	4.2	0.6	24	18	138	4.3	100	100	164	2600	0	0	0	0	0	0	0	0	0	0	0	480
3	196	2	0	54	0	19.3	7	5	1	0	0	0	0	3	2.2	0	8	0	0	0	0	0	3.7	12.6	70	1.03	0.5	3.8	1.2	22	18	140	4.1	106	106	166	2300	500	1	0	0	0	0	0	0	0	0	0	250
	197	8	0	65	1	21.5	8	6	1	0	0	0	0	0.8		0	9	0	0	0	0	0	10.4	12.7	254	1.11	0.65	3.5	0.9	23	18	140	4.4	103	95	128	1300	0	0	0	0	0	0	0	0	0	0	0	270
214	198	8	0	53	0	25.9	8	6	1	0	0	0	0	2	1.8	0	9	0	0	0	0	0	4.1	13.8	149	1.12	0.55	3.4	0.7	25	17	141	4	106	110	152	2100	250	1	0	0	0	0	0	0	0	0	0	610
	199	7	0	53	1	22.7	12	6	1	0	0	0	0	2	35.2	0	10	0	0	0	0	0	4.3	12.9	77	1.22	0.79	3.9	2.4	31	24	141	4.2	106	131	134	2400	0	0	0	0	0	0	0	0	0	0	0	470
	200	8	0	48	1	29.5	8	5	1	0	0	0	0		8	0	9	0	0	0	0	0	5.6	11.4	114	1.14	0.59	3.6	0.5	29	19	141	3.9	102	81	133	2050	0	0	0	0	0	0	0	0	0	0	0	200
236	201	8	0	66	1	28.9	7	5	1	0	0	0	0	1.5	4	0	7	0	0	0	0	0	6.2	14.6	163	1.05	0.75	4.1	0.6	64	26	140	4.7	102	224	149	1900	0	0	0	0	0	0	0	0	0	0	0	500
	202	5	0	39	1	21.2	6	5	1	0	0	0	0	1.3	6	0	10	0	0	0	0	0	7.1	16.7	249	0.94	0.93	4.5	0.8	26	40	142	4.3	106	87	176	900	0	0	0	0	0	0	0	0	0	0	0	350
14	203	4	0	51	0	31.5	7	5	1	0	0	0	0	1.8	5.2	1	3	0	0	1	0	0	5.4	14.4	138	1.01	0.7	3.8	0.9	25	20	140	3.7	104	282	170	2100	500	1	0	0	0	0	0	0	0	0	0	1100
39	204	5	0	60	0	18.7	6	5	1	0	0	0	0	1.6	4.9	0	10	0	0	0	0	0	3.3	13.9	145	0.94	0.63	3.7	0.6	21	14	142	4	105	137	186	1100	0	0	0	0	0	0	0	0	0	0	0	210
	205	4	0	60	0	26.4	7	5	1	0	0	0	0	2.8	9.3	0	10	0	0	0	0	0	3.6	11.9	152	1.01	0.6	3.7	0.7	30	30	140	4.4	106	83	200	2100	0	0	0	0	0	0	0	0	0	0	0	590
	206	8	0	34	1	23.5	7	5	1	0	0	0	0	1.3	45.3	1	5	0	1	0	0	0	5.2	13.5	188	1.04	0.93	4.2	1.1	30	28	143	4.3	106	81	152	2300	0	0	0	0	0	0	0	0	0	0	0	470
51	207	4	0	58	0	21.6	6	5	1	0	0	0	0	1.3	254	0	8	0	0	0	0	0	4	13.7	80	0.99	0.6	4.3	0.8	23	20	141	4.7	104	98	166	2900	450	1	0	0	0	0	0	0	0	0	0	1310
	208	6	0	44	1	24.9	7	5	1	0	0	0	0	3.1	2.2	1	3	0	0	1	0	0	5.9	14.9	239	1.01	0.95	4.4	0.7	20	19	140	4.2	103	89	183	1600	0	0	0	0	0	0	0	0	0	0	0	300
	209	8	0	54	1	23.4	9	6	1	0	0	0	0	3.2	19.3	1	5	0	1	0	0	0	6.5	15.7	191	1.02	1.22	3.5	0.5	27	30	133	4.4	97	279	151	2600	0	0	500	1	0	0	1	0	0	0	0	720
12	210	5	0	41	0	22	7	5	1	0	0	0	0	3	8.5	0	9	0	0	0	0	0	4.5	12.1	115	1.03	0.53	4.1	0.3	24	16	142	3.7	105	101	173	1850	400	1	0	0	0	0	0	0	0	0	0	175
	211	8	0	56	1	22.2	8	5	1	0	1	0	0	1.2	12.7	1	3	0	0	1	0	0	8.3	15.9	134	1.01	0.88	4.4	1.4	25	32	139	5	102	117	144	2200	0	0	0	0	0	0	0	0	0	0	0	290
125	212	1	0	58	1	24.4	7	6	1	0	0	0	0			0	10	0	0	0	0	0	4.1	13.9	143	1.03	0.9	3.4	0.7	19	26	143	4.3	107	113	152	1400	0	0	0	0	0	0	0	0	0	0	0	760
	213	7	0	41	1	19.6	7	6	1	0	0	0	0	6.5	7.2	1	3	0	0	1	0	0	8.7	16.6	289	1.02	0.74	2.9	0.5	38	38	131	4.3	101	238	130	2200	0	0	0	0	0	0	0	0	0	0	0	450
	214	8	0	64	1	23.9	6	6	1	0	0	0	0			0	8	0	0	0	0	0	4.4	13.5	129	0.98	0.71	3.5	0.8	23	11	136	4.5	99	95	232	1750	0	0	0	0	0	0	0	0	0	0	0	200
177	215	5	0	24	1	21.7	8	5	1	0	0	0	0	5.5	1480	1	4	0	0	0	1	0	6.1	15.4	192	1.14	0.9	4.2	0.7	22	19	141	4.9	104	130	129	2600	500	1	0	0	0	0	0	0	0	0	0	300
46	216	5	0	33	0	22.4	7	5	1	0	0	0	0	1.9	2.7	0	9	0	0	0	0	0	8.8	12.4	219	1.01	0.7	4	0.2	33	37	142	4.1	104	94	187	750	0	0	0	0	0	0	0	0	0	0	0	130
	217	7	0	71	1	23.4	7	6	1	0	0	0	0	3.8	0.85	1	3	0	0	1	0	0	8	12.7	213	1.06	0.86	3.4	0.3	21	24	135	4.3	101	102	136	1900	0	0	0	0	0	0	0	0	0	0	0	570
	218	8	0	58	1	30.2	9	7	2	0	0	0	0	2.6	3.2	1	1	1	0	0	0	0	6.2	12	86	0.95	1.26	2.5	0.4	29	30	142	5.1	105	220	327	1400	0	0	250	1	0	0	1	0	0	0	0	185
	219	1	0	46	1	24	6	6	1	0	0	0	0		3.2	0	10	0	0	0	0	0	8.1	14	234	0.95	1	3.5	0.9	30	33	140	3.9	107	93	173	2100	500	1	0	0	0	0	0	0	0	0	0	510
	220	7	0	59	1	28.4	6	6	1	1	1	1	0	3.4	4.2	1	4	0	0	0	1	0	5.9	13.9	122	0.98	0.81	3.5	0.5	28	39	142	4.6	104	374	92	2200	0	0	500	1	0	0	1	0	0	0	0	370
	221	2	0	59	0	24.6	6	5	1	0	0	0	0	3.4	377	1	3	0	0	1	0	0	4.9	13.2	136	0.97	0.7	4.3	1	25	22	138	4	107	112	171	2800	500	1	0	0	0	0	0	0	0	0	0	700
	222	6	0	53	1	24.4	7	5	1	0	0	0	0		85.1	0	7	0	0	0	0	0	4.2	13.3	82	1.07	0.91	3.9	0.8	22	22	142	4.1	107	127	111	1850	0	0	0	0	0	0	0	0	0	0	0	290
1		6	0	48	1	19.5	7	5	1	0	0	0	0	2.8	170	1	5	0	1	0	0	0	5.5	14.7	171	1.03	0.8	3.6	0.3	28	36	139	4.2	106	94	158	2500	0	0	0	0	0	0	0	0	0	0	0	715
2		6	0	59	1	21.9	7	5	1	0	0	0	0	1.7	60.1	1	5	0	1	0	0	0	5.7	13.3	203	1.05	0.67	3.7	0.5	23	27	138	3.9	102	102	177	1250	0	0	0	0	0	0	0	0	0	0	0	410
4		6	0	58	0	24.2	6	5	1	0	1	0	0		38.4	1	3	0	0	1	0	0	8	13.6	193	0.95	0.73	4	0.9	27	21	141	4	104	99	224	1900	0	0	0	0	0	0	0	0	0	0	0	870
9		6	0	74	1	21.6	7	5	1	0	0	0	0	1.6		1	3	0	0	1	0	0	5.7	14.1	178	1.08	1	3.9	0.9	14	6	141	4	106	103	152	750	0	0	250	1	0	0	1	0	0	0	0	340
13		6	0	54	1	24.3	8	5	1	1	1	0	0	2.3	1.3	1	1	1	0	0	0	0	5.5	15.4	132	0.98	1.19	4.1	0.7	19	23	141	4.3	103	163	106	1900	0	0	0	0	0	0	0	0	0	0	0	560
16		6	0	53	1	24.4	7	5	1	0	0	0	0	2.5	1.3	1	4	0	0	0	1	0	5.5	16	141	1.02	0.91	4	0.8	24	29	142	4.4	108	104	160	750	0	0	0	0	0	0	0	0	0	0	0	325
17		6	0	42	1	26.2	8	5	1	0	0	0	0		324	1	1	1	0	0	0	0	4.4	16	93	1.16	0.96	3.8	0.5	24	13	141	4.1	103	173	157	2300	0	0	0	0	0	0	0	0	0	0	0	500
19		4	0	62	1	26	7	5	1	0	0	0	0	7	2	1	5	0	1	0	0	0	9.3	14.1	202	0.94	1.01	4	0.7	18	14	135	4.5	101	134	155	1610	600	1	0	0	0	0	0	0	0	0	0	670
20		4	0	59	0	29.8	7	5	1	0	0	0	0	0.9	17700	1	3	0	0	1	0	0	4.7	12.7	200	1.02	0.7	3.9	0.8	25	18	141	4	105	117	166	2350	400	1	0	0	0	0	0	0	0	0	0	770
22		1	0	52	0	24.2	7	6	1	0	0	0	0		41500	1	1	1	0	0	0	0	2.9	12	92	1.09	0.6	3.5	0.7	25	10	145	4.1	109	94	176	3050	1000	1	0	0	0	0	0	1	0	0	1	1680
23		4	0	62	1	27.9	6	5	1	1	0	1	0		8.1	0	7	0	0	0	0	0	3.6	13.9	119	0.91	0.7	3.7	0.6	24	11	140	4.3	108	67	129	2000	0	0	0	0	0	0	0	0	0	0	0	520
24		3	0	62	0	18.6	6	5	1	0	0	0	0	2.5	11.7	1	3	0	0	1	0	0	2.4	13.1	101	0.97	0.5	3.9	0.7	20	13	141	3.6	104	134	178	2150	100	1	0	0	0	0	0	0	0	0	0	350
25		1	0	43	1	23.6	8	5	1	0	0	0	0			1	3	0	0	1	0	0	3.8	15	87	1.05	1.1	4	1	20	19	141	4.4	107	98	116	3750	0	0	0	0	0	0	0	0	0	0	0	415
26		7	0	52	0	18.1	7	5	1	0	0	0	0	2.8	1.9	1	3	0	0	1	0	0	10.3	10.7	192	1.01	0.55	3.9	0.3	25	29	142	4.3	103	100	162	1100	0	0	0	0	0	0	0	0	0	0	0	215
28		4	0	51	1	22.7	6	5	1	0	0	0	0	3.7	2.7	1	3	0	0	1	0	0	4.5	14.9	252	0.98	0.96	5	0.8	31	34	140	4.4	101	91	212	1750	500	1	0	0	0	0	0	0	0	0	0	295
29		7	0	68	0	29.5	6	5	1	0	0	0	0	4.5	2200	1	4	0	0	0	1	0	5.8	11.2	183	0.97	0.61	3.7	0.2	19	13	141	4.4	104	104	143	2100	0	0	0	0	0	0	0	0	0	0	0	160
30		6	0	51	1	20.4	8	5	1	0	0	0	0	1.7	351	1	1	1	0	0	0	0	5.3	15.7	64	1.17	0.88	4.6	0.5	32	19	140	4.1	101	98	152	3100	0	0	0	0	0	0	0	0	0	0	0	100
32		2	0	54	1	27.3	7	5	1	1	0	0	0	2.2	2.4	1	4	0	0	0	1	0	6.3	13.6	283	1.05	0.8	3.8	0.7	14	19	140	4	108	151	165	2980	500	1	0	0	0	0	0	0	0	0	0	970
33		1	0	47	1	23.3	6	5	1	0	0	0	0		9.2	1	3	0	0	1	0	0	4.7	14.1	158	1	0.6	3.9	0.7	22	23	139	3.9	106	97	129	3150	500	1	0	0	0	0	0	0	0	0	0	510
35		6	0	45	1	23.7	7	5	1	1	0	0	0			1	5	0	1	0	0	0	4.1	14.9	92	1.03	0.73	3.9	0.7	21	36	135	4.2	99	377	144	1350	0	0	0	0	0	0	0	0	0	0	0	590
37		2	0	62	1	22.7	7	5	1	0	0	0	0	2.3	60	1	1	1	0	0	0	0	2.8	13.1	78	1.1	0.8	4	1	32	25	142	4.2	103	115	151	2100	0	0	0	0	0	0	0	0	0	0	0	205
38		1	0	45	1	24.5	7	5	1	0	0	0	0		4.6	1	4	0	0	0	1	0	6.1	16.7	192	1.02	0.8	4.3	1	21	31	138	4.7	104	104	138	3300	0	0	0	0	0	0	0	0	0	0	0	660
40		1	0	32	1	30.7	7	5	1	0	0	0	0		35.5	1	3	0	0	1	0	0	7.3	14.5	150	1.04	0.9	4	0.7	37	34	144	4.2	105	117	145	4050	500	1	0	0	0	0	0	0	0	0	0	1030
41		3	0	56	0	27.5	8	6	1	1	0	0	0		83	1	1	1	0	0	0	0	7.2	12.9	135	1.13	0.6	3.5	0.6	41	37	141	4.2	105	229	140	1900	100	1	0	0	0	0	0	0	0	0	0	450
42		3	0	38	1	24.2	7	5	1	0	0	0	0	2	76.3	1	3	0	0	1	0	0	6.7	14.8	169	1.01	0.8	4	0.6	22	22	137	4.5	100	98	180	3200	500	1	0	0	0	0	0	0	0	0	0	285
44		5	0	47	1	23.9	7	5	1	0	0	0	0	4.4	2.6	1	3	0	0	1	0	0	9	14.6	149	1.09	0.65	3.7	0.6	27	27	140	3.8	104	178	137	2450	450	1	0	0	0	0	0	0	0	0	0	420
45		5	0	52	1	21.7	8	6	1	0	0	0	0	5.3	5.2	1	1	1	0	0	0	0	5.5	13.6	142	1.07	0.87	3.5	1.1	29	27	139	4.1	106	85	125	1600	0	0	0	0	0	0	0	0	0	0	0	180
47		6	0	51	1	23.7	8	6	1	0	0	0	0		7.3	1	3	0	0	1	0	0	3.3	15	73	1.11	1.09	3.5	0.8	14	17	141	3.8	103	90	135	2550	0	0	0	0	0	0	0	0	0	0	0	560
48		6	0	59	0	23.2	7	6	1	0	0	0	0	2.9	1.9	1	4	0	0	0	1	0	2.9	11.4	66	1.08	0.69	3.3	0.5	28	31	137	3.8	103	133	147	3150	0	0	0	0	0	0	0	0	0	0	0	600
49		1	0	47	0	29.4	7	6	1	0	1	0	0		12.6	1	3	0	0	1	0	0	3.3	12.9	90	1.03	1	3.4	0.5	27	30	140	3.8	108	119	192	3450	1000	1	0	0	0	0	0	2	0	0	1	355
50		8	0	52	0	31.4	6	6	1	0	0	0	0		343	1	1	1	0	0	0	0	4.6	12	187	1	0.61	3.2	0.5	39	19	138	4.4	104	113	167	800	0	0	0	0	0	0	0	0	0	0	0	240
52		6	0	73	0	23.6	6	5	1	0	0	0	0	1.9		1	4	0	0	0	1	0	4.7	13.9	183	0.96	0.78	4	0.6	22	17	145	4.2	106	90	218	1900	500	1	0	0	0	0	0	0	0	0	0	920
53		7	0	63	0	26.7	7	6	1	0	0	0	0			1	5	0	1	0	0	0	2.5	13.5	136	1.02	0.65	3.1	0.8	33	43	145	4	109	93	137	1500	0	0	0	0	0	0	0	0	0	0	0	280
54		5	0	57	0	29.8	7	5	1	0	0	0	0		137	0	10	0	0	0	0	0	2.8	12.5	105	1.02	0.69	4.1	0.5	29	22	143	4.1	106	110	171	300	0	0	0	0	0	0	0	0	0	0	0	80
55		3	0	60	1	25.3	7	5	1	0	0	0	0	2.2	2.2	1	4	0	0	0	1	0	5.6	14.1	186	1.1	1	4	0.8	24	22	140	4.1	104	101	180	2550	150	1	0	0	0	0	0	0	0	0	0	760
57		4	0	54	1	21.6	10	5	1	0	0	0	0	3.7	2.2	1	4	0	0	0	1	0	3.6	14.6	118	1.01	1.1	4.9	1.8	25	14	143	4.2	104	90	130	2550	500	1	0	0	0	0	0	0	0	0	0	950
59		6	0	63	1	23.2	6	5	1	0	0	0	0	2.4	3.2	1	5	0	1	0	0	0	5.5	15.6	151	0.99	0.73	4.1	0.7	28	22	140	4.6	102	99	153	1400	0	0	0	0	0	0	0	0	0	0	0	200
60		4	0	45	1	26.4	8	5	1	0	0	0	0	1.8	4.3	1	4	0	0	0	1	0	5.4	16.7	174	0.99	1.2	4.3	1	40	45	139	4.3	100	81	175	1600	0	0	0	0	0	0	0	0	0	0	0	135
61		5	0	61	1	23.4	8	5	1	0	0	0	0		1	1	6	0	0	0	0	0	4.3	13.1	152	1.05	0.96	4	1.3	38	54	136	4.3	99	191	146	3250	1000	1	0	0	0	0	0	0	0	0	0	725
62		2	0	54	1	22.4	7	5	1	0	0	0	0	2.8	499	1	3	0	0	1	0	0	3.5	12.8	148	1.02	0.6	3.7	0.6	19	17	136	4	104	137	116	1600	0	0	0	0	0	0	0	0	0	0	0	800
64		2	0	52	0	23.2	7	6	1	0	0	0	0		25.2	1	4	0	0	0	1	0	4.5	12.3	211	1.02	0.5	3.4	0.7	36	29	139	4.2	102	106	180	2200	400	1	0	0	0	0	0	0	0	0	0	1200
65		4	0	59	1	21.9	6	5	1	0	0	0	0	2.3	3.7	1	4	0	0	0	1	0	10.7	15.3	166	0.96	0.76	3.9	0.8	17	11	138	4.3	104	263	143	2450	350	1	0	0	0	0	0	0	0	0	0	1110
66		6	0	57	1	21.7	7	5	1	0	0	0	0	5.3	2.7	1	6	0	0	0	0	0	4.3	13	149	1.06	0.75	4.4	1	37	15	140	4.1	103	97	150	2600	1000	1	500	1	0	0	1	0	0	0	0	480
68		7	0	62	1	25.5	6	5	1	0	0	0	0	3.7	1.7	1	4	0	0	0	1	0	5.5	14.1	205	0.97	0.78	3.7	0.3	24	18	142	4.2	106	117	97	2620	0	0	500	1	0	0	1	0	0	0	0	190
69		1	0	35	0	21	6	5	1	0	0	0	0		134	1	1	1	0	0	0	0	4.4	11.8	186	0.95	0.5	4.1	0.7	41	47	141	3.9	108	87	101	2600	300	1	0	0	0	0	0	0	0	0	0	1410
70		4	0	61	0	25.7	7	5	1	0	0	0	0		286	0	7	0	0	0	0	0	1.4	11.7	42	1.04	0.35	3.7	0.7	39	22	137	3.9	107	107	143	2100	500	1	0	0	0	0	0	0	0	0	0	370
71		4	0	75	1	21.3	7	6	1	0	0	0	0	2.8	3.4	0	10	0	0	0	0	0	5.4	12.1	182	1.04	0.8	3.2	0.4	20	10	138	4.1	107	111	138	2400	1250	1	0	0	0	0	0	0	0	0	0	340
72		2	0	61	1	21	8	5	1	0	0	0	0	4.5	5.4	1	1	1	0	0	0	0	2.5	12.7	74	1.14	1	4.2	0.9	27	27	140	4.7	107	90	114	1550	0	0	0	0	0	0	0	0	0	0	0	300
73		4	0	38	1	24.2	7	5	1	0	0	0	0	7.5	3980	1	1	1	0	0	0	0	7.3	16.2	202	1.04	0.86	4.8	0.8	41	71	141	4	101	86	185	2450	0	0	0	0	0	0	0	0	0	0	0	370
74		5	0	48	1	29.1	6	6	1	0	0	0	0	1.8	5.2	1	4	0	0	0	1	0	4.9	15.1	108	0.95	0.86	3.5	0.5	22	33	139	3.9	103	137	170	1600	850	1	0	0	0	0	0	0	0	0	0	230
76		5	0	67	0	19.1	7	5	1	0	0	0	0	2.5	2.7	1	5	0	1	0	0	0	3.4	12.2	105	1.03	0.63	3.9	0.4	27	20	142	4.1	105	147	115	1700	0	0	0	0	0	0	0	0	0	0	0	445
77		8	0	60	1	21.3	6	5	1	0	0	0	0	1.8	1.5	1	5	0	1	0	0	0	9.4	17.3	148	1	0.7	3.6	0.3	19	15	141	3.6	102	133	121	1000	0	0	500	1	0	0	1	0	0	0	0	150
79		1	0	47	1	21.5	7	5	1	0	0	0	0		29.1	1	5	0	1	0	0	0	4.9	13.9	195	1.02	0.8	4.1	0.9	24	18	141	4.1	104	94	132	2900	500	1	0	0	0	0	0	0	0	0	0	250
81		4	0	52	0	24.7	8	5	1	0	1	0	0	2	187000	1	3	0	0	1	0	0	6.1	14.3	135	1.01	1.1	4.3	1.2	24	19	136	4.6	99	106	164	2050	500	1	0	0	0	0	0	0	0	0	0	290
82		6	0	42	1	23.2	7	5	1	0	0	0	0	1.2	2.2	1	5	0	1	0	0	0	4.2	15.6	115	1.06	0.86	4.2	0.9	20	17	144	4	106	90	171	3200	0	0	0	0	0	0	0	0	0	0	0	190
83		3	0	54	1	24.6	8	5	1	0	0	0	0	2.5	308	1	3	0	0	1	0	0	4.6	13.2	100	1.13	0.9	4	1	55	51	142	3.8	102	86	143	3250	0	0	0	0	0	0	0	0	0	0	0	1000
86		5	0	47	1	24	8	5	1	0	0	0	0	1.2	9.7	1	3	0	0	1	0	0	6.3	13.6	110	1.03	1.12	3.6	0.3	28	16	142	3.6	106	137	146	1700	0	0	0	0	0	0	0	0	0	0	0	350
87		5	0	39	1	20.4	8	5	1	0	0	0	0	3.2	7.8	1	5	0	1	0	0	0	4.4	13.4	210	1.13	0.92	3.8	0.2	30	37	141	4.4	103	80	122	1200	0	0	0	0	0	0	0	0	0	0	0	80
89		5	0	60	1	24.9	8	5	1	0	0	0	0	2	762	0	10	0	0	0	0	0	3.4	13.8	65	1.1	0.8	3.9	1.2	28	31	141	3.7	108	128	156	1700	500	1	0	0	0	0	0	0	0	0	0	180
90		6	0	58	1	24.4	8	5	1	0	0	0	0	1.5	1.2	1	4	0	0	0	1	0	5.4	13.8	125	0.99	1.17	3.8	0.5	21	24	142	3.9	104	130	173	2500	0	0	0	0	0	0	0	0	0	0	0	456
91		6	0	55	1	23.6	6	5	1	0	0	0	0		5.1	1	1	1	0	0	0	0	4.8	16.3	147	0.97	0.82	3.9	0.8	21	31	138	4	102	222	148	1700	150	1	0	0	0	0	0	0	0	0	0	250
92		8	0	60	1	25.2	8	5	1	0	0	0	0	7.5	1.4	1	3	0	0	1	0	0	4.4	15.7	194	0.99	0.91	4.3	1.4	27	25	141	4.5	103	95	126	1750	0	0	0	0	0	0	0	0	0	0	0	380
93		6	0	40	1	30.4	7	5	1	0	0	0	0		38.5	1	4	0	0	0	1	0	3.4	13.2	135	1.02	0.85	3.6	0.5	29	12	141	4.3	106	83	182	2500	300	1	0	0	0	0	0	0	0	0	0	550
95		6	0	53	1	23	7	5	1	0	0	0	0	3.1	6.7	0	9	0	0	0	0	0	4.7	16.7	174	1.06	0.96	4.2	0.6	44	55	139	4.5	100	87	212	1650	0	0	0	0	0	0	0	0	0	0	0	110
96		4	0	57	0	25.2	7	5	1	0	0	0	0		120	1	5	0	1	0	0	0	4.4	12.8	110	1.08	0.5	3.9	0.8	39	39	137	3.8	104	99	146	2150	300	1	0	0	0	0	0	0	0	0	0	770
97		4	0	53	1	22.2	7	5	1	0	0	0	0		3.7	1	1	1	0	0	0	0	4.1	14.8	161	0.94	1.09	3.9	0.7	31	32	137	4.5	99	270	155	1150	1000	1	0	0	0	0	0	0	0	0	0	510
98		5	0	66	0	21.5	7	5	1	0	0	0	0		2.1	0	10	0	0	0	0	0	4.2	12.9	106	1.03	0.65	3.8	0.5	38	22	140	4.1	103	157	156	300	500	1	0	0	0	0	0	0	0	0	0	100
99		4	0	58	1	26.2	7	5	1	1	1	0	0	4	17.1	0	7	0	0	0	0	0	5.6	15.2	151	1.04	0.77	3.8	0.6	27	30	139	4.1	102	151	196	1400	0	0	0	0	0	0	0	0	0	0	0	200
100		1	0	65	0	24.5	8	6	1	0	0	0	0		20	1	3	0	0	1	0	0	3.1	9.9	104	1.14	0.9	3.3	0.8	27	21	142	3.7	107	94	163	3950	500	1	0	0	0	0	0	0	0	0	0	590
101		4	0	69	0	20.9	6	5	1	0	0	0	0	2.2	379	1	3	0	0	1	0	0	3.2	13.3	132	0.98	0.74	4.5	0.8	46	15	144	4.5	103	94	192	2050	200	1	0	0	0	0	0	0	0	0	0	265
104		5	0	71	1	25.2	6	5	1	0	0	0	0	4	1.5	0	8	0	0	0	0	0	6.3	13.3	150	1	0.75	3.9	0.6	34	35	140	4	103	102	183	2900	1000	1	250	1	0	0	1	0	0	0	0	180
105		5	0	62	1	27.8	10	6	1	0	0	0	0		16.3	0	10	0	0	0	0	0	3.3	10.3	67	1.1	0.96	3.2	1.7	46	25	140	4.2	109	97	124	1700	0	0	0	0	0	0	0	0	0	0	0	380
106		4	0	69	0	23.6	10	6	1	0	1	0	0	6	1140	1	3	0	0	1	0	0	6.3	11.5	141	1.12	1.3	3.1	0.5	33	3	135	5	105	109	140	1190	200	1	0	0	0	0	0	0	0	0	0	385
108		6	0	60	1	20.8	6	6	1	0	1	0	0	3.2		1	4	0	0	0	1	0	4	13.5	165	0.96	0.7	3.2	0.2	32	28	141	3.9	108	103	117	2100	0	0	0	0	0	0	0	0	0	0	0	410
109		5	0	47	1	24.8	7	5	1	0	0	0	0	3	10.8	1	4	0	0	0	1	0	6.9	14.4	159	1.09	0.75	3.9	0.9	41	61	140	4.4	104	142	177	1300	450	1	0	0	0	0	0	0	0	0	0	140
110		6	0	59	1	20.6	6	6	1	1	1	0	0	7.5	19.9	1	5	0	1	0	0	0	7.2	12.1	168	0.94	0.99	3.4	0.4	26	22	143	4.7	107	136	118	1300	0	0	0	0	0	0	0	0	0	0	0	490
111		4	0	51	0	25.7	8	5	1	0	0	0	0	5.5	9.8	1	3	0	0	1	0	0	5.1	13	171	1.15	0.7	3.8	0.8	31	29	142	3.6	104	127	164	200	0	0	0	0	0	0	0	0	0	0	0	0
112		3	0	65	1	28.9	7	5	1	0	0	0	0	3.1	11.3	1	5	0	1	0	0	0	6.7	14.5	153	1.06	0.7	3.8	0.5	25	12	141	4	109	89	163	2000	450	1	0	0	0	0	0	0	0	0	0	580
114		8	0	36	1	35	8	6	1	0	0	0	0			1	2	0	0	0	0	0	4.7	14.7	160	1.12	0.78	3.5	0.7	30	43	141	3.8	101	85	130	2300	0	0	250	1	0	0	1	0	0	0	0	530
115		3	0	43	0	20.5	7	5	1	0	0	0	0	2.2	46.4	1	5	0	1	0	0	0	3.9	12.7	92	1.1	0.5	3.9	0.9	49	55	138	3.8	105	119	147	2050	1000	1	0	0	0	0	0	0	0	0	0	555
116		4	0	39	1	22.5	6	5	1	0	0	0	0	6.5	7060	1	1	1	0	0	0	0	5.1	14	87	0.99	0.75	3.9	0.7	24	22	137	3.8	101	92	160	1950	500	1	0	0	0	0	0	0	0	0	0	365
117		1	0	61	1	24	6	5	1	0	0	0	0		2.9	1	4	0	0	0	1	0	8.2	15.6	153	0.94	0.7	3.9	0.7	21	25	143	4.1	104	98	165	2100	500	1	0	0	0	0	0	0	0	0	0	640
119		3	0	49	1	24	6	5	1	0	0	0	0	2.5	972	1	5	0	1	0	0	0	5.1	13.7	126	0.95	0.9	3.7	0.7	22	22	140	3.9	104	110	144	2550	1000	1	0	0	0	0	0	0	0	0	0	810
121		3	0	51	1	25.7	6	5	1	0	0	0	0	2.2	28.8	1	4	0	0	0	1	0	6.3	15.8	166	0.95	1	4.3	0.9	22	20	140	4.1	105	106	234	2100	1000	1	0	0	0	0	0	0	0	0	0	455
122		3	0	55	1	22.4	7	5	1	0	0	0	0	5.5	19.1	1	4	0	0	0	1	0	5	12.8	233	0.96	1.1	3.9	0.6	36	30	137	4.7	103	121	170	3150	1000	1	0	0	0	0	0	0	0	0	0	1160
123		1	0	64	1	26.6	7	6	1	0	0	0	0		1.2	1	3	0	0	1	0	0	6.8	14	152	1.01	0.9	3.4	0.6	17	15	142	4.1	110	123	97	4250	500	1	0	0	0	0	0	0	0	0	0	1700
124		6	0	49	1	21.7	6	5	1	0	0	0	0	3.8	0.78	1	4	0	0	0	1	0	4.2	15.6	134	1	0.84	4	0.5	26	32	143	4.9	104	85	144	2400	0	0	0	0	0	0	0	0	0	0	0	160
127		8	0	71	1	24.7	6	5	1	1	0	0	0	1.6		1	5	0	1	0	0	0	7.8	12.7	228	0.94	0.9	3.8	0.5	22	27	143	4.6	105	141	217	1100	500	1	0	0	0	0	0	0	0	0	0	1200
128		6	0	68	1	29.9	7	5	1	0	0	0	0	5.2	2.5	1	1	1	0	0	0	0	3.8	12.6	127	0.99	0.84	3.8	1.2	20	16	140	3.7	105	88	123	1750	500	1	0	0	0	0	0	0	0	0	0	1040
129		7	0	33	1	23.4	6	5	1	0	0	0	0	9	6.2	1	1	1	0	0	0	0	4.9	15	179	0.98	0.74	3.8	0.5	64	120	138	4.1	101	97	159	1800	0	0	0	0	0	0	0	0	0	0	0	340
130		1	0	44	1	31.4	8	5	1	0	0	0	0		396000	1	1	1	0	0	0	0	4.9	14.8	147	1.04	1	4.2	1.5	40	17	142	4.1	106	131	167	3100	400	1	0	0	0	0	0	0	0	0	0	320
132		7	0	60	1	17.8	7	5	1	0	0	0	0	4.5	2630	1	1	1	0	0	0	0	7.6	13.3	180	1.05	1.05	4.2	0.7	55	69	138	4.3	102	87	177	2650	0	0	0	0	0	0	0	0	0	0	0	190
134		6	0	57	1	24.9	7	5	1	0	0	0	0	2	99	1	4	0	0	0	1	0	3.9	14.1	64	1.08	0.76	3.8	0.8	47	70	143	3.9	107	89	148	2600	0	0	0	0	0	0	0	0	0	0	0	230
136		6	0	69	1	21.9	6	6	1	0	0	0	0	12.5	3	1	1	1	0	0	0	0	4.1	11.3	159	0.97	0.72	3.4	0.6	37	18	139	3.8	103	117	134	2800	500	1	0	0	0	0	0	2	0	0	1	280
137		6	0	61	1	22.1	6	5	1	0	0	0	0	2.5	6.2	1	4	0	0	0	1	0	8.1	14	176	0.96	0.75	3.6	0.2	45	82	138	4.3	101	130	106	2650	0	0	0	0	0	0	0	0	0	0	0	375
138		4	0	52	1	28.7	7	5	1	0	0	0	0		231	1	4	0	0	0	1	0	5	13.3	169	1.04	1	4.2	0.6	35	39	141	4.1	109	126	120	700	400	1	0	0	0	0	0	0	0	0	0	320
140		6	0	68	1	21.9	7	5	1	1	0	0	0		4.4	1	1	1	0	0	0	0	5.6	14.4	134	0.99	1.02	4	0.5	24	24	140	4.5	101	161	119	1700	0	0	0	0	0	0	0	0	0	0	0	155
141		4	0	57	1	22.7	8	5	1	0	0	0	0	5.2	2410	1	5	0	1	0	0	0	4.5	15.3	119	1.14	0.8	3.6	0.9	41	35	142	4.7	107	71	186	2550	500	1	0	0	0	0	0	0	0	0	0	990
143		1	0	75	1	25.2	7	5	1	0	0	0	0		32.9	1	4	0	0	0	1	0	5.6	13.1	156	1.05	0.8	4	0.8	29	30	136	4.3	102	161	134	1850	250	1	0	0	0	0	0	0	0	0	0	325
144		1	0	43	1	24.4	7	5	1	0	0	0	0		3.3	1	4	0	0	0	1	0	6.9	14.4	182	0.96	1.1	4.5	0.6	22	20	141	4.7	100	107	184	3000	250	1	0	0	0	0	0	2	0	0	1	540
146		2	0	53	1	24.6	7	5	1	0	0	0	0	2.2	645	1	1	1	0	0	0	0	5	15.2	169	1.09	0.8	4	0.8	32	41	138	4.1	102	124	145	2800	500	1	0	0	0	0	0	0	0	0	0	120
147		8	0	51	1	27.8	7	5	1	0	0	0	0	4	7680	1	1	1	0	0	0	0	4.1	15.3	130	1	0.89	4	1.1	24	24	141	4.4	103	99	139	1370	1000	1	0	0	0	0	0	0	0	0	0	150
148		4	0	51	1	26	9	5	1	0	0	0	0		1620	1	6	0	0	0	0	0	6.1	16.4	165	1.13	0.9	4	1.3	35	42	141	3.9	103	129	156	2200	500	1	0	0	0	0	0	0	0	0	0	105
149		3	0	55	1	23.6	6	6	1	0	0	0	0	3.3	499	1	3	0	0	1	0	0	4.8	12.9	141	0.99	1	3.5	0.6	43	40	138	4.4	103	82	145	2700	1000	1	0	0	0	0	0	0	0	0	0	735
150		4	0	58	1	28.8	6	5	1	0	0	0	0	2	5.8	1	4	0	0	0	1	0	5.4	15.6	292	0.96	0.8	4.5	0.7	27	29	137	4.4	107	105	221	3600	1000	1	0	0	0	0	0	0	0	0	0	1030
152		6	0	39	1	19.7	7	5	1	0	0	0	0	7	2.8	0	8	0	0	0	0	0	5.4	13.8	236	1.09	0.81	3.7	0.3	20	20	141	4.3	105	98	156	1900	0	0	0	0	0	0	0	0	0	0	0	420
153		4	0	66	1	23.3	7	5	1	1	0	0	0	3.4	14.6	1	4	0	0	0	1	0	3.8	13.5	73	1.08	0.8	3.6	0.6	55	69	135	4	102	274	112	2750	500	1	0	0	0	0	0	0	0	0	0	555
154		8	0	59	1	24.9	8	5	1	0	0	0	0	2.5	2	1	4	0	0	0	1	0	4.8	14.7	150	1.05	0.69	4.1	1.2	20	14	141	4	102	89	232	2200	0	0	0	0	0	0	0	0	0	0	0	335
155		4	0	63	1	25.5	10	5	1	0	0	1	0	1.2	12.3	0	7	0	0	0	0	0	5.7	14	91	1.29	0.86	4	1.2	40	35	140	4.5	108	137	113	1800	0	0	0	0	0	0	0	0	0	0	0	830
156		5	0	70	1	21.5	8	5	1	0	0	0	0	2.9	12.4	0	10	0	0	0	0	0	8.1	14.8	162	1.11	0.89	4.4	0.5	32	23	140	3.9	98	84	147	1400	0	0	0	0	0	0	0	0	0	0	0	115
157		3	0	33	0	19.2	6	6	1	0	0	0	0	6	40.4	1	3	0	0	1	0	0	9.1	13.2	286	0.98	0.7	3.5	0.7	24	21	140	4	102	81	154	2800	500	1	0	0	0	0	0	0	0	0	0	535
158		3	0	57	1	25.3	6	6	1	0	0	0	0		12.6	1	4	0	0	0	1	0	9.1	14.4	231	1	0.8	3.4	0.8	31	31	141	3.1	103	92	177	1700	0	0	0	0	0	0	0	0	0	0	0	570
159		3	0	51	1	21.2	6	6	1	0	0	0	0	1.9	20	1	4	0	0	0	1	0	7.3	13.5	154	0.99	0.6	3.5	0.8	37	17	138	3.8	104	117	147	3500	500	1	0	0	0	0	0	0	0	0	0	810
160		4	0	58	1	26.2	7	5	1	0	0	0	0	3.1	30.5	0	8	0	0	0	0	0	3.5	14.4	121	1.03	0.8	3.9	0.6	19	17	140	3.9	105	103	167	3500	0	0	0	0	0	0	0	0	0	0	0	328
164		1	0	50	1	22	7	6	1	0	0	0	0		17.1	1	1	1	0	0	0	0	4.9	15	132	1.03	0.7	3.3	1.2	48	65	140	4.6	108	88	197	3400	200	1	0	0	0	0	0	0	0	0	0	845
165		4	0	53	1	19.2	7	5	1	0	0	0	0	11	7.1	0	8	0	0	0	0	0	8	12.5	260	1.01	0.75	4.1	0.9	28	37	140	4.2	106	107	187	2350	500	1	0	0	0	0	0	0	0	0	0	425
166		3	0	58	0	25.2	6	5	1	0	0	0	0	3	5.5	1	3	0	0	1	0	0	3.4	13.4	79	0.97	0.8	4.3	0.6	29	23	138	4.1	105	103	222	3300	500	1	0	0	0	0	0	0	0	0	0	480
168		4	0	52	1	23.3	6	5	1	0	0	0	0	5.4	18.7	1	5	0	1	0	0	0	5.6	15.7	137	0.94	0.7	4.1	0.9	39	55	136	4.3	106	123	198	1900	500	1	0	0	0	0	0	0	0	0	0	675
169		3	0	45	1	28.1	8	5	1	0	0	0	0	6.5	4570	1	4	0	0	0	1	0	5	14.3	84	1.12	0.8	4.3	0.8	29	18	141	4.1	104	102	133	3900	800	1	0	0	0	0	0	0	0	0	0	620
170		2	0	55	1	22.9	8	5	1	0	0	0	0		27300	1	3	0	0	1	0	0	5.3	15.6	131	1.03	0.9	3.9	1.3	32	21	138	4.1	105	95	180	2400	0	0	0	0	0	0	0	0	0	0	0	410
171		6	0	40	1	20.2	7	6	1	0	0	0	0	2.4	5.1	1	3	0	0	1	0	0	6.2	13.5	161	1.1	0.91	3.5	0.4	23	40	142	3.9	108	105	118	1100	0	0	0	0	0	0	0	0	0	0	0	270
172		5	0	44	1	27.2	6	5	1	0	0	0	0	6	1.8	1	1	1	0	0	0	0	4.3	14.6	157	0.97	0.92	4	0.6	25	27	139	4.4	104	98	158	2200	500	1	0	0	0	0	0	0	0	0	0	260
173		3	0	63	1	24.7	6	5	1	0	0	0	0	6	2.1	1	3	0	0	1	0	0	5.9	15.3	162	0.96	0.8	4.3	0.7	23	24	143	4.1	104	98	158	2100	0	0	0	0	0	0	0	0	0	0	0	690
174		1	0	70	1	21.5	8	5	1	0	0	0	0		15.9	1	5	0	1	0	0	0	6.4	13.9	235	0.99	1.2	3.7	0.8	24	28	140	4.5	104	180	164	1650	350	1	0	0	0	0	0	0	0	0	0	660
175		7	0	50	1	24.9	6	5	1	0	0	0	0		1104	1	4	0	0	0	1	0	5.7	15.1	114	0.96	0.97	3.8	0.3	36	49	143	4.1	106	128	152	1710	0	0	0	0	0	0	0	0	0	0	0	730
176		4	0	45	1	25.1	6	6	1	0	0	0	0	3.5	3.2	1	4	0	0	0	1	0	4	14.1	121	0.91	0.8	3.5	0.3	39	47	138	5.1	104	88	170	2200	500	1	0	0	0	0	0	0	0	0	0	140
178		2	0	63	0	26.6	8	6	1	0	0	0	0	6	66.9	1	1	1	0	0	0	0	5	12.9	143	1.17	0.9	3.3	0.7	36	43	139	4.6	103	104	152	2150	500	1	0	0	0	0	0	0	0	0	0	435
181		5	0	63	1	27.9	6	5	1	0	1	0	0	6.1	1.9	1	1	1	0	0	0	0	5.6	13.1	278	0.94	0.57	4	0.5	14	18	142	3.7	104	99	173	2250	500	1	0	0	0	0	0	0	0	0	0	780
182		2	0	52	1	24.9	9	5	1	0	0	0	0	1.8	8.5	1	4	0	0	0	1	0	5.2	14.1	118	1.22	0.8	3.6	0.5	27	22	140	4	104	233	121	2050	150	1	0	0	0	0	0	0	0	0	0	170
184		2	0	56	1	25.4	7	6	1	0	1	0	0		373	1	5	0	1	0	0	0	6.5	14.5	241	1.04	0.8	3.3	0.8	24	25	137	4.2	105	110	197	2350	0	0	0	0	0	0	0	0	0	0	0	575
185		1	0	73	1	20.6	7	5	1	0	0	0	0		2210	1	5	0	1	0	0	0	5.4	15.1	209	1.04	0.9	3.9	0.8	43	39	142	4.3	103	76	157	2000	500	1	0	0	0	0	0	0	0	0	0	240
186		4	0	58	1	21.8	9	5	1	0	0	0	0		13	1	5	0	1	0	0	0	1.9	12.3	82	1.18	0.9	3.7	1.2	28	30	141	4.2	106	111	173	6300	400	1	0	0	0	0	0	3	0	0	1	1830
187		1	0	52	1	22.4	8	5	1	0	0	0	0		15000	1	1	1	0	0	0	0	3.3	14.9	110	1.11	1	3.9	0.8	36	16	139	4.4	102	93	220	2600	500	1	0	0	0	0	0	0	0	0	0	470
188		1	0	64	1	29.1	7	5	1	0	0	0	0		4	1	4	0	0	0	1	0	6.3	14.8	221	0.97	1.1	4	0.9	21	27	141	4.2	102	91	186	2800	1000	1	0	0	0	0	0	2	0	0	1	450
189		5	0	58	1	22.8	8	5	1	0	0	0	0	2.3	1.6	0	8	0	0	0	0	0	5.5	15.6	115	1.09	0.87	3.9	1.2	27	17	140	4.3	105	81	143	2800	1000	1	0	0	0	0	0	0	0	0	0	450
190		4	0	52	0	21.4	8	5	1	0	0	0	0	2.5	2.3	1	3	0	0	1	0	0	5.8	13.8	136	1.07	0.56	4.3	1.1	36	30	139	4.7	104	88	174	1400	350	1	0	0	0	0	0	0	0	0	0	180
191		4	0	55	1	26.2	10	6	1	0	0	0	0		258000	1	5	0	1	0	0	0	3.8	13.8	102	1.08	0.74	3.6	2.2	38	27	141	4.1	108	85	86	1150	1000	1	0	0	0	0	0	0	0	0	0	460
192		3	0	57	1	21.7	6	5	1	0	0	0	0	2.4	274	1	3	0	0	1	0	0	6.6	15.4	118	0.95	0.9	3.6	0.9	31	38	142	3.8	103	79	176	1550	1000	1	0	0	0	0	0	0	0	0	0	1010
194		8	0	72	1	19.1	6	5	1	1	0	0	0	2.7	1.8	1	5	0	1	0	0	0	8.7	11.4	200	0.98	0.94	4	0.5	20	14	125	4.4	90	179	112	1000	250	1	0	0	0	0	0	0	0	0	0	115
195		4	0	52	1	22.5	7	5	1	0	0	0	0	5.2	3.2	1	1	1	0	0	0	0	3.7	15.3	167	1.02	0.9	3.6	1.2	22	23	140	4	105	87	182	1250	0	0	0	0	0	0	0	0	0	0	0	500
196		6	0	66	0	21.3	7	5	1	0	0	0	0	1.9	1.4	1	3	0	0	1	0	0	5	12.4	101	1.04	0.91	3.6	0.5	29	23	139	3.5	100	144	160	1200	500	1	0	0	0	0	0	0	0	0	0	750
199		7	0	80	1	26	6	6	1	0	0	0	0	3.6	5.5	1	3	0	0	1	0	0	4.9	14.9	186	0.98	0.94	3.4	0.4	23	24	144	4.7	105	100	174	1600	0	0	0	0	0	0	0	0	0	0	0	180
200		6	0	59	1	27.4	9	5	1	0	0	0	0		5.7	0	8	0	0	0	0	0	4.5	15.2	171	1.08	1.12	3.6	1.1	24	22	144	3.8	106	90	164	2800	0	0	0	0	0	0	0	0	0	0	0	430
203		1	0	50	1	20.2	7	6	1	0	0	0	0		65.1	1	4	0	0	0	1	0	3.9	15	203	1.04	0.8	3.4	0.8	45	51	141	4.5	105	95	181	1800	250	1	0	0	0	0	0	0	0	0	0	605
204		6	0	42	1	25	7	5	1	0	0	0	0	2.5	3	1	5	0	1	0	0	0	5.6	14.6	152	1.07	1.01	4.2	0.5	34	19	141	4.4	105	85	185	1400	0	0	0	0	0	0	0	0	0	0	0	750
205		3	0	55	1	29.8	6	5	1	0	0	0	0		4.5	1	6	0	0	0	0	0	6.3	12.6	150	0.99	0.7	4.2	0.6	21	17	133	4	101	158	138	4150	1000	1	0	0	0	0	0	0	0	0	0	960
207		5	0	60	0	21.4	6	5	1	0	0	0	0	2.5	4	1	4	0	0	0	1	0	5	13.4	181	0.95	0.55	3.9	0.4	38	15	143	4.5	105	81	198	1700	450	1	0	0	0	0	0	0	0	0	0	640
208		1	0	68	1	22	10	5	1	0	0	0	0		271	1	5	0	1	0	0	0	4.7	14	154	1.04	1.4	3.7	0.9	27	19	141	4.3	106	101	174	1900	0	0	0	0	0	0	0	0	0	0	0	600
209		8	0	58	1	27.8	7	5	1	0	0	0	0			0	9	0	0	0	0	0	9.4	13.1	164	1.09	0.95	4	0.5	36	24	140	3.8	100	90	186	700	0	0	0	0	0	0	0	0	0	0	0	80
210		4	0	57	1	23.7	6	5	1	0	0	0	0	3.5		1	4	0	0	0	1	0	6.9	15	210	0.94	0.7	4	0.9	28	34	140	4.1	106	101	164	2200	500	1	0	0	0	0	0	0	0	0	0	375
211		6	0	68	1	22.4	6	5	1	0	0	0	0	3.1	1.7	1	4	0	0	0	1	0	5.8	14.1	167	0.96	0.8	3.7	0.4	25	24	141	4.9	104	200	208	1850	500	1	0	0	0	0	0	0	0	0	0	630
215		2	0	51	1	22.5	6	5	1	0	0	0	0	4	3.2	1	5	0	1	0	0	0	5.4	13.4	199	0.96	1	3.9	0.9	35	41	144	4.5	105	99	129	2050	300	1	0	0	0	0	0	0	0	0	0	520
216		4	0	68	1	22.1	9	6	1	0	0	0	0	2.7	1000	0	10	0	0	0	0	0	5.6	13.1	184	1.19	0.79	2.9	1.1	35	22	141	3.7	111	100	141	1400	0	0	0	0	0	0	0	0	0	0	0	190
218		5	0	41	1	29	7	5	1	0	0	0	0	2.9	4.4	1	3	0	0	1	0	0	4.7	16.8	144	1.06	0.67	4.1	0.9	33	36	142	4.1	108	105	140	2350	0	0	0	0	0	0	0	0	0	0	0	280
219		4	0	47	1	25.3	6	5	1	0	0	0	0	4.7	5	0	8	0	0	0	0	0	7.5	16.2	181	0.97	0.87	3.9	0.7	20	34	143	4.2	106	117	168	2610	400	1	0	0	0	0	0	0	0	0	0	1300
221		8	0	56	1	23.3	7	5	1	0	0	0	0	3.2	800	1	1	1	0	0	0	0	5.1	13.5	134	1.01	0.86	4	0.5	30	24	143	4	105	102	182	1500	0	0	0	0	0	0	0	0	0	0	0	530
222		3	0	56	1	21.5	6	5	1	0	0	0	0	2.2	2	1	1	1	0	0	0	0	4.4	13.9	183	1	0.9	4	0.7	26	28	142	4.1	102	127	156	2000	400	1	0	0	0	0	0	0	0	0	0	625
223		2	0	64	1	21.7	7	5	1	0	0	0	0	2.5	8.2	1	4	0	0	0	1	0	11.2	14	287	1.08	0.8	4.2	0.7	47	41	139	4.3	103	88	175	3900	500	1	0	0	0	0	0	0	0	0	0	1380
224		3	0	59	0	24.3	7	5	1	0	0	0	0	1.3	2290	1	4	0	0	0	1	0	5.2	12.5	151	1.03	0.6	3.9	0.8	33	38	142	4	107	88	184	2250	200	1	0	0	0	0	0	0	0	0	0	300
227		5	0	36	1	21.8	6	5	1	0	0	0	0		35400	1	5	0	1	0	0	0	1.4	13.1	70	1	0.92	4.2	0.7	47	30	142	4.4	103	99	159	1800	1000	1	0	0	0	0	0	0	0	10	1	365
229		1	0	65	1	23.4	10	5	1	0	0	0	0		115000	1	1	1	0	0	0	0	4.7	14	190	1.03	1.4	3.6	0.7	34	39	139	3.4	104	107	157	3850	0	0	0	0	0	0	0	0	0	0	0	2350
230		3	0	59	0	22.7	9	5	1	0	0	0	0	2.5	17.5	0	10	0	0	0	0	0	2.3	12.2	66	1.14	0.7	3.8	1.2	29	31	142	3.8	104	112	185	1250	0	0	0	0	0	0	0	0	0	0	0	225
231		4	0	48	0	23.7	7	6	1	0	0	0	0	3.1	6.5	1	1	1	0	0	0	0	4.8	12.9	221	1.09	0.6	3.4	0.9	27	26	139	4.2	100	112	189	2500	470	1	0	0	0	0	0	0	0	0	0	760
233		6	0	57	1	26.8	7	5	1	0	0	0	0	2.5	8.7	0	9	0	0	0	0	0	3.5	14.2	60	1.1	0.81	3.6	0.4	24	29	140	4.4	105	144	175	2050	0	0	0	0	0	0	0	0	0	0	0	220
240		4	0	61	1	26	9	5	1	0	0	0	0	2.5	13	1	4	0	0	0	1	0	3.8	14.2	80	1.05	1.2	3.8	0.7	34	32	139	4.1	105	157	172	2500	500	1	0	0	0	0	0	0	0	0	0	670
242		4	0	51	1	23.8	6	5	1	0	0	0	0	6.5	19100	1	1	1	0	0	0	0	7	16.3	162	0.97	1	3.7	0.7	23	19	140	4	105	88	174	2000	400	1	0	0	0	0	0	0	0	0	0	90
243		8	0	61	1	25.6	7	6	1	0	0	0	0			1	4	0	0	0	1	0	6.3	13.7	174	1.05	0.77	3.5	0.3	25	30	139	4.2	103	170	154	3200	0	0	500	1	0	0	1	0	0	0	0	940
244		1	0	64	1	22.6	7	5	1	0	0	0	0		4.2	1	3	0	0	1	0	0	4.9	14.6	138	1.1	0.8	3.9	0.7	51	15	143	4	108	114	140	2450	800	1	0	0	0	0	0	0	0	0	0	255
		1	0	63	0	25.1	8	6	1	0	1	0	0		45.2	1	4	0	0	0	1	0	4.3	11.1	253	1.08	0.8	2.8	1.1	62	39	143	3.9	109	102	178	2380	100	1	0	0	0	0	0	2	0	0	1	510
		1	0	51	1	22.5	8	7	2	0	0	0	0	2.5	218	1	4	0	0	0	1	0	7.6	12.4	192	1.15	1	2.5	0.8	29	34	138	4.9	105	233	199	2380	0	0	0	0	0	0	0	2	0	0	1	220
		1	0	70	1	25.8	9	5	1	0	1	0	0		4.8	1	5	0	1	0	0	0	5.5	14.2	247	1.15	1	3.6	1.3	25	28	138	3.7	107	85	154	3200	100	1	0	0	0	0	0	1	0	0	1	200
		1	0	59	1	25	9	6	1	0	0	0	0		147	1	5	0	1	0	0	0	5.2	15.7	142	1.14	0.8	3.3	1.2	52	66	141	4.2	102	138	149	3550	500	1	0	0	0	0	0	0	0	0	0	480
		1	0	58	1	24.3	7	6	1	0	0	0	0		358	1	4	0	0	0	1	0	3.6	13.2	153	1.07	0.9	3.3	0.8	47	51	143	4.2	105	162	225	3050	0	0	0	0	0	0	0	0	0	0	0	480
		1	0	54	1	27	7	5	1	0	0	0	0			1	5	0	1	0	0	0	7.4	12.5	204	0.98	0.8	4	1.2	16	18	142	4.1	104	91	196	2200	0	0	0	0	0	0	0	0	0	0	0	1240
		1	0	46	1	28.7	9	5	1	0	0	0	0		293	1	3	0	0	1	0	0	8.8	15.9	244	0.99	1.3	4	0.8	28	28	140	4.1	101	107	152	2650	450	1	0	0	0	0	0	0	0	0	0	1130
		1	0	59	1	22.9	7	5	1	0	0	0	0		6.3	0	10	0	0	0	0	0	8.1	14.3	215	1.04	0.9	3.8	0.7	47	34	140	4	102	121	144	4000	0	0	0	0	0	0	0	0	0	0	0	580
		1	0	59	1	25.2	7	5	1	0	0	0	0		4.7	1	4	0	0	0	1	0	5	13.5	113	1.06	1	4	0.8	37	27	142	3.7	104	117	145	3000	500	1	0	0	0	0	0	0	0	0	0	940
		1	0	43	1	19.5	7	6	1	0	0	0	0		25.7	1	1	1	0	0	0	0	7.5	13.2	300	1.06	0.6	3.2	0.9	46	26	136	4.4	106	76	163	2250	500	1	0	0	0	0	0	0	0	0	0	310
		1	0	57	1	25.5	6	5	1	0	0	0	0		5.7	1	1	1	0	0	0	0	9	15	210	0.99	0.9	4.1	0.8	33	47	139	4.3	104	109	158	2450	500	1	0	0	0	0	0	0	0	0	0	1100
		1	0	40	1	26.3	8	5	1	0	0	0	0		6390	1	4	0	0	0	1	0	5.2	16	142	1.05	1	3.7	1.2	33	33	142	3.9	105	113	223	2950	450	1	0	0	0	0	0	0	0	0	0	325
		1	0	61	1	24.1	8	5	1	0	0	0	0		20.2	0	10	0	0	0	0	0	3.5	13.6	71	1.1	0.8	3.9	1.1	26	32	138	4.7	98	137	134	3350	500	1	0	0	0	0	0	1	0	10	1	755
		1	0	57	1	25.7	7	6	1	0	0	0	0		4310	1	4	0	0	0	1	0	5.3	14.3	116	1.02	0.8	3.3	0.7	35	35	139	4.1	107	85	158	3800	500	1	0	0	0	0	0	0	0	0	0	725
		1	0	60	1	22.5	7	5	1	0	0	0	0		7.2	1	3	0	0	1	0	0	4.4	12.9	238	1.04	0.8	4	0.8	55	70	139	3.8	103	152	116	1500	0	0	0	0	0	0	0	0	0	0	0	810
		1	0	62	1	23.2	7	5	1	0	0	0	0		5.6	1	5	0	1	0	0	0	4.8	15.9	124	1.08	0.9	3.8	0.9	29	39	138	4.5	103	102	161	3400	500	1	0	0	0	0	0	0	0	0	0	1010
		1	0	41	1	25.3	7	5	1	0	0	0	0		27200	1	1	1	0	0	0	0	9.3	15.1	208	1.03	1	4.1	0.8	87	73	141	4.4	103	97	149	4000	500	1	0	0	0	0	0	0	0	0	0	1230
		1	0	40	1	24.1	6	5	1	0	0	0	0		2850	1	3	0	0	1	0	0	6.8	15.1	227	0.96	1	4.6	0.8	23	31	144	4.1	104	84	188	2200	350	1	0	0	0	0	0	0	0	0	0	430
		1	0	35	1	22.4	7	5	1	0	0	0	0		139000	1	1	1	0	0	0	0	5.3	14.6	203	0.93	0.6	4	1.1	102	67	139	4.4	104	103	125	2700	500	1	0	0	0	0	0	0	0	0	0	910
		1	0	55	1	21.6	9	5	1	1	0	0	0			1	5	0	1	0	0	0	9	15.1	128	1.05	0.8	3.8	1.5	152	134	132	3.4	95	135	137	2080	500	1	0	0	0	0	0	0	0	0	0	920
		1	0	52	1	24.3	7	5	1	1	1	0	0		20.4	1	1	1	0	0	0	0	10.6	15.3	175	1.07	0.7	3.9	0.9	24	41	140	4.2	101	194	115	3150	500	1	0	0	0	0	0	0	0	0	0	760
		1	0	43	1	22.9	7	5	1	0	0	0	0		317000	1	4	0	0	0	1	0	6.4	15.7	334	1.01	0.9	4.5	0.8	40	42	141	4.4	101	95	184	3800	1000	1	0	0	0	0	0	0	0	0	0	2150
		1	0	62	1	19.2	8	5	1	0	0	0	0		53000	1	5	0	1	0	0	0	4.8	14	154	1.06	1.1	3.6	1	56	62	140	4.6	104	91	168	2400	0	0	0	0	0	0	0	0	0	0	0	690
		1	0	56	1	28.2	7	6	1	0	0	0	0		112	1	1	1	0	0	0	0	5.8	14.2	277	0.95	1	3	1.1	82	83	138	4.3	101	88	224	2950	500	1	0	0	0	0	0	0	0	0	0	850
		1	0	51	1	29.8	6	5	1	0	0	0	0		2.1	1	3	0	0	1	0	0	8	13.8	263	0.95	0.7	3.8	0.3	20	16	140	4	103	83	152	2310	500	1	0	0	0	0	0	0	0	0	0	885
		1	0	38	1	22.6	7	5	1	0	0	0	0		1040	0	10	0	0	0	0	0	5.7	13.8	214	1.08	0.8	3.8	0.6	41	48	139	4.3	102	84	169	4300	500	1	0	0	0	0	0	0	0	0	0	460
		2	0	42	1	24.9	8	6	1	0	0	0	0	17	41.1	1	3	0	0	1	0	0	8.7	15.9	172	1.13	0.9	3.2	0.8	43	60	141	4.4	104	120	135	3500	900	1	0	0	0	0	0	0	0	0	0	425
		2	0	69	1	20.2	7	6	1	0	0	0	0	15	327	1	5	0	1	0	0	0	6	11.9	211	1.05	1	3.5	0.8	38	26	139	4.2	104	111	139	2450	0	0	0	0	0	0	0	0	0	0	0	530
		2	0	53	1	29.1	8	5	1	0	0	0	0		871	1	5	0	1	0	0	0	4.2	13.3	134	1.1	1.1	3.6	0.8	23	13	143	4.2	106	94	160	2550	500	1	0	0	0	0	0	0	0	0	0	185
		2	0	62	1	22.9	9	5	1	0	0	0	0		15.1	1	3	0	0	1	0	0	3.8	11.7	106	1	1.2	3.6	1.2	23	21	139	4.4	102	81	162	2900	750	1	0	0	0	0	0	2	0	0	1	630
		2	0	67	1	24.6	7	5	1	0	0	0	0	9	13.4	1	4	0	0	0	1	0	3.8	12.6	122	1.1	0.8	3.6	0.9	37	34	140	3.7	108	140	106	3300	1000	1	0	0	0	0	0	6	0	0	1	970
		2	0	61	1	22.7	9	5	1	1	0	0	0	6	8990	1	1	1	0	0	0	0	4.3	14.6	95	1.09	0.8	3.8	1.5	66	94	140	3.6	107	176	226	3950	0	0	0	0	0	0	0	0	0	0	0	375
		2	0	57	1	21.9	10	6	1	0	0	0	0	7.5	12400	1	4	0	0	0	1	0	5.3	12.1	187	1.28	0.8	3.1	1.3	74	29	137	4.3	103	82	158	4450	1000	1	0	0	0	0	0	4	0	0	1	395
		2	0	52	1	24.7	7	5	1	0	0	0	0	1.2	10.5	1	4	0	0	0	1	0	4.8	15	173	1.05	0.8	3.7	1	42	73	138	4.3	106	112	204	3500	1000	1	0	0	0	0	0	0	0	0	0	1065
		2	0	52	1	20.1	8	6	1	0	0	0	0		16.5	0	10	0	0	0	0	0	4	12.9	125	1.2	0.9	3.5	0.7	22	14	139	3.5	107	188	135	2040	1000	1	0	0	0	0	0	0	0	0	0	1000
		2	0	75	0	16.4	6	6	1	0	0	0	0	14	48.4	1	5	0	1	0	0	0	5.4	11.4	149	0.96	0.8	3.4	0.8	46	18	135	3.6	98	164	142	1800	470	1	0	0	0	0	0	0	0	0	0	760
		2	0	75	1	21.3	7	5	1	0	0	0	0			0	8	0	0	0	0	0	3.8	11.7	138	1.01	0.9	3.6	0.9	17	5	138	4.1	105	105	157	2600	500	1	0	0	0	0	0	0	0	0	0	430
		2	0	49	1	26.7	7	5	1	0	0	0	0	5.2	6.7	1	3	0	0	1	0	0	6.9	15.2	173	1.01	0.9	4.2	1	33	32	142	4.1	104	93	173	3350	650	1	0	0	0	0	0	0	0	0	0	520
		2	0	66	1	23.2	6	5	1	1	0	0	0	13	1410	0	9	0	0	0	0	0	7.3	15	298	1	0.8	3.9	0.9	61	21	139	4.7	102	241	249	5400	1000	1	0	0	0	0	0	0	0	0	0	1800
		2	0	66	1	24	7	5	1	0	0	0	0	6	34.3	1	6	0	0	0	0	0	5.9	16.3	178	1.02	0.9	4.3	1.1	33	36	137	4.1	98	284	183	1910	1500	1	0	0	0	0	0	0	0	0	0	990
		2	0	34	1	24.1	8	5	1	0	0	0	0	9.5	189000	1	3	0	0	1	0	0	7.2	15.1	267	1.15	1	3.7	0.8	20	15	141	4.3	111	79	189	2900	500	1	0	0	0	0	0	0	0	0	0	1270
		2	0	53	1	25.6	8	5	1	0	0	0	0	13	413000	1	5	0	1	0	0	0	3.5	15	121	1.09	0.9	3.6	1.3	54	52	138	3.6	102	169	171	3450	500	1	0	0	0	0	0	0	0	0	0	445
		2	0	55	1	25.5	8	5	1	0	0	0	0		3	1	3	0	0	1	0	0	5	14.1	135	1.19	1	3.7	0.8	27	15	141	4.3	103	75	150	1850	1000	1	0	0	0	0	0	0	0	0	0	270
		2	0	53	1	27.7	7	5	1	0	0	0	0	2.5	8.8	1	3	0	0	1	0	0	5.8	16.9	150	0.99	1	4.7	1.1	24	28	139	4.1	101	104	200	2800	1000	1	0	0	0	0	0	0	0	0	0	980
		2	0	64	1	27.9	7	5	1	0	0	0	0	3.4	24.5	1	4	0	0	0	1	0	4.2	14.7	127	1.07	0.9	4	0.9	34	13	136	3.8	105	93	194	2400	650	1	0	0	0	0	0	0	0	0	0	680
		2	0	40	1	22.4	8	5	1	1	0	0	0	5	26.4	1	4	0	0	0	1	0	3.6	13.1	114	1.13	0.8	3.7	1	29	41	138	3.5	108	88	164	3100	1000	1	0	0	0	0	0	2	0	0	1	1040
		2	0	60	1	27	8	5	1	0	0	0	0		5.6	1	1	1	0	0	0	0	4.6	16.1	108	1.04	1.1	3.9	0.7	38	40	139	4	102	204	180	1300	1000	1	0	0	0	0	0	0	0	0	0	205
		2	0	56	1	29.4	12	6	1	0	0	0	0	3.9	70	0	7	0	0	0	0	0	3.8	12.2	57	1.41	0.8	3	1.5	39	23	136	3.9	105	177	101	1450	0	0	0	0	0	0	0	0	0	0	0	160
		2	0	56	1	20.2	11	6	1	0	0	0	0	3	49.5	1	3	0	0	1	0	0	4	16.2	71	1.14	0.8	4.1	2.5	27	17	139	3.9	103	134	195	4900	1500	1	0	0	0	0	0	3	0	0	1	750
		2	0	57	1	28.8	7	5	1	0	0	0	0	4	4080	1	1	1	0	0	0	0	10.8	16.2	234	0.98	1	4.3	1.1	25	26	136	3.3	106	138	194	1700	50	1	0	0	0	0	0	0	0	0	0	300
		2	0	65	1	25.3	7	5	1	0	0	0	0	11	9.1	1	4	0	0	0	1	0	4.5	15.4	147	0.91	0.8	3.7	1.2	53	45	137	4.3	101	99	137	4100	700	1	0	0	0	0	0	2	0	0	1	350
		2	0	56	1	27.1	7	5	1	0	1	0	0	1.9	2.6	1	4	0	0	0	1	0	6.2	14	212	1.04	0.8	4	0.6	22	17	142	4.1	105	140	186	2450	400	1	0	0	0	0	0	0	0	0	0	850
		2	0	48	1	29.4	8	5	1	0	0	0	0	8	20.5	1	4	0	0	0	1	0	7.6	15.4	239	1.08	0.9	4.2	1.3	25	47	140	4	106	144	173	3500	500	1	0	0	0	0	0	0	0	0	0	360
		2	0	65	1	21.8	6	5	1	0	0	0	0	6.5	8.6	1	5	0	1	0	0	0	5.8	14.1	244	0.97	0.8	3.7	0.6	38	53	140	4.5	104	92	199	2550	500	1	0	0	0	0	0	0	0	0	0	845
		2	0	43	1	24.7	9	5	1	0	0	0	0	10	6.7	1	4	0	0	0	1	0	6	16.2	138	1.04	1.1	4.1	1.5	103	47	142	5.4	103	92	180	2750	1000	1	0	0	0	0	0	0	0	0	0	385
		2	0	48	1	31.2	7	5	1	0	0	0	0	3.3	9.1	1	3	0	0	1	0	0	6.4	13.6	187	1.05	0.8	4	1.1	26	26	141	3.8	103	109	137	3200	900	1	0	0	0	0	0	0	0	0	0	830
		2	0	53	1	29.5	9	5	1	0	1	0	0	4.8	5.4	1	4	0	0	0	1	0	7.1	16.1	161	1.01	0.7	4.1	1.8	61	115	143	3.7	105	99	189	5550	1000	1	0	0	0	0	0	0	0	0	0	1080
		2	0	60	0	26.1	7	6	1	0	0	0	0	3.3	10900	1	4	0	0	0	1	0	4.4	13.9	187	1.07	0.6	3.3	0.6	42	49	137	3.7	105	97	192	2100	500	1	0	0	0	0	0	0	0	0	0	550
		2	0	58	1	36.1	8	6	1	0	0	0	0	5	2910	1	4	0	0	0	1	0	4.4	14	171	1.19	0.7	3.5	1	130	165	141	4	108	130	180	5800	1500	1	0	0	0	0	0	2	0	0	1	995
		2	0	57	1	24.6	6	5	1	0	0	0	0	6.5	2.3	1	3	0	0	1	0	0	4.8	16.1	152	0.97	1	4.3	0.8	37	37	143	4.2	107	92	167	2550	500	1	0	0	0	0	0	0	0	0	0	870
		2	0	72	1	20.6	6	6	1	1	1	0	0	10.5	4.6	1	4	0	0	0	1	0	5.9	10.9	196	0.99	0.8	3.5	0.7	40	40	138	4.2	101	98	129	2100	500	1	0	0	0	0	0	0	0	0	0	790
		2	0	43	1	23.6	9	6	1	0	0	0	0		216000	1	1	1	0	0	0	0	3.4	12.4	102	1.21	0.7	3.4	0.7	33	19	137	4	103	140	114	3050	500	1	0	0	0	0	0	0	0	0	0	295
		2	0	62	1	26.4	7	5	1	0	0	0	0	3.8	6.4	1	3	0	0	1	0	0	6.7	15.4	173	1.04	0.8	4.3	1.1	37	23	139	3.9	105	126	144	2700	1000	1	0	0	0	0	0	0	0	0	0	1030
		2	0	56	1	26.8	8	5	1	0	1	0	0	2	7.4	1	1	1	0	0	0	0	7.2	15.9	82	1.17	1	4.2	0.9	57	69	137	4.1	105	113	146	4100	500	1	0	0	0	0	0	0	0	0	0	535
		2	0	50	1	22.7	8	5	1	0	0	0	0		165	1	1	1	0	0	0	0	6.9	16.7	187	1.04	1	4.3	1.2	44	37	142	4.5	104	102	144	2500	300	1	0	0	0	0	0	0	0	0	0	1270
		2	0	42	1	24	8	5	1	0	0	0	0	1.7	10700	1	5	0	1	0	0	0	3.2	14.1	79	1.15	1	4	1	41	33	139	4.2	106	70	165	2800	1000	1	0	0	0	0	0	0	0	0	0	920
		2	0	47	1	22.2	8	6	1	0	0	0	0	9	58.6	1	1	1	0	0	0	0	4.2	14.3	202	1.15	0.9	3.3	0.8	137	71	141	4.4	103	150	151	2300	500	1	0	0	0	0	0	0	0	0	0	795
		2	0	44	1	28.2	9	6	1	0	0	0	0	2.2	34.4	0	10	0	0	0	0	0	3.5	9	92	1.28	0.8	3	1	79	24	139	4.1	106	137	124	2500	300	1	0	0	0	0	0	0	0	0	0	610
		2	0	70	1	21.2	6	5	1	0	0	0	0	6	51.9	1	5	0	1	0	0	0	6.5	14.7	251	1	0.9	4.1	0.7	28	19	139	4.4	102	93	146	5450	1000	1	0	0	0	0	0	3	0	0	1	680
		2	0	60	1	24.1	7	5	1	0	0	0	0	4	7.2	1	3	0	0	1	0	0	8.3	14	256	1.01	0.7	4.2	0.8	26	25	145	4.3	104	93	155	2100	500	1	0	0	0	0	0	0	0	0	0	540
		2	0	49	1	25.3	8	5	1	0	0	0	0		67.4	1	1	1	0	0	0	0	5.4	14.6	170	1.12	0.8	3.6	1.1	23	22	136	3.9	107	104	107	2500	500	1	0	0	0	0	0	0	0	0	0	420
		2	0	49	1	24.5	8	6	1	0	1	0	0	6.5	153	1	1	1	0	0	0	0	3.1	12.5	101	1.07	0.7	3.4	1.1	48	61	136	4.1	106	117	120	4150	1000	1	0	0	0	0	0	2	0	0	1	310
		2	0	47	1	22.4	7	5	1	0	0	0	0	9.2	28000	1	4	0	0	0	1	0	5.7	15.6	187	1.02	0.9	3.8	0.9	57	53	141	4.2	103	71	184	3700	1500	1	0	0	0	0	0	4	3	0	1	1050
		2	0	60	0	21.4	7	5	1	0	1	0	0	3	333	1	3	0	0	1	0	0	3	11.4	160	1.06	0.6	3.9	0.8	36	42	137	4.2	104	103	186	2400	350	1	0	0	0	0	0	0	0	0	0	830
		2	0	33	1	24.7	8	5	1	0	0	0	0	4.5	16.1	1	4	0	0	0	1	0	6.3	15.2	210	1.11	0.9	4	0.9	43	54	140	4.4	104	119	181	3700	700	1	0	0	0	0	0	0	0	0	0	990
		2	0	46	1	29.5	10	5	1	0	0	0	0		88.8	1	1	1	0	0	0	0	2.6	12.2	76	1.28	0.9	3.6	1.3	21	30	142	3.5	105	91	156	650	0	0	0	0	0	0	0	0	0	0	0	0
		2	0	47	1	25.5	9	5	1	0	0	0	0	13	1310	1	1	1	0	0	0	0	3.3	12.5	96	1.25	0.8	3.6	0.7	42	33	137	4.2	106	109	150	2350	0	0	0	0	0	0	0	0	0	0	0	670
		2	0	42	1	31.1	12	8	2	0	0	0	0		18.2	0	10	0	0	0	0	0	3.5	12	66	1.31	0.6	2.6	2	65	36	141	3.8	108	97	120	3800	900	1	0	0	0	0	0	2	0	0	1	440
		3	0	73	1	24.9	11	5	1	1	1	0	1	5.5	3.2	0	9	0	0	0	0	0	8.1	15.9	140	1.17	1.3	3.7	1.1	21	19	140	4.1	101	100	174	2500	400	1	0	0	0	0	0	0	0	0	0	110
		3	0	57	1	21.1	10	5	1	0	0	0	0	2.7	4.8	0	8	0	0	0	0	0	8.4	15.8	198	1.06	1.3	3.8	0.6	28	35	136	3.8	103	149	215	950	1000	1	0	0	0	0	0	0	0	0	0	380
		3	0	54	1	22.9	9	5	1	0	0	0	0	8.2	5.3	1	1	1	0	0	0	0	3.9	13.1	121	1.08	1.2	3.8	0.8	20	16	138	4.2	104	147	88	2000	500	1	0	0	0	0	0	0	0	0	0	820
		3	0	61	1	25	9	7	2	0	0	0	0	1.9	21	1	3	0	0	1	0	0	5.4	14.2	71	1.26	0.9	2.7	1.1	82	87	142	3.9	109	100	125	2800	500	1	0	0	200	1	1	0	0	0	0	285
		3	0	50	1	23.8	6	5	1	0	0	0	0	6	1200	1	6	0	0	0	0	0	7	15.3	290	0.93	0.7	4.3	0.8	28	24	138	4.1	103	83	166	3350	500	1	0	0	0	0	0	0	0	0	0	1005
		3	0	50	0	20.1	6	5	1	0	0	0	0	17	57.1	1	1	1	0	0	0	0	4.6	12.5	410	0.79	0.7	3.9	0.8	159	40	142	4.7	104	114	276	4400	1000	1	0	0	0	0	0	6	0	0	1	475
		3	0	50	1	23.7	7	5	1	0	0	0	0	2.9	7.3	1	5	0	1	0	0	0	4.2	13.6	109	1.04	0.9	3.9	1	18	16	142	4.1	105	87	154	1650	500	1	0	0	0	0	0	0	0	0	0	60
		3	0	54	1	19.6	7	5	1	0	0	0	0	4	9.5	1	3	0	0	1	0	0	5	14	112	1.03	0.8	3.9	0.7	24	14	144	3.9	110	95	135	2200	800	1	0	0	0	0	0	0	0	0	0	860
		3	0	49	1	24	7	5	1	0	0	0	0	2.2	231	1	1	1	0	0	0	0	5.8	14	158	1.03	0.9	4.4	0.9	24	17	139	4.3	104	124	139	2800	500	1	0	0	0	0	0	0	0	0	0	560
		3	0	59	1	22.2	9	6	1	0	0	0	0	2.5	5	0	10	0	0	0	0	0	4.4	10.4	94	1.1	0.8	3	1.4	34	25	140	3.9	109	90	191	2550	500	1	0	0	100	1	1	0	0	0	0	640
		3	0	53	1	22.4	7	5	1	0	0	0	0	14	32.4	0	8	0	0	0	0	0	6	13.7	230	1.01	0.8	3.6	0.7	53	42	140	4.2	105	80	192	2450	500	1	0	0	0	0	0	0	0	0	0	550
		3	0	51	1	27.3	7	5	1	0	0	0	0	10.5	5770	1	1	1	0	0	0	0	5	15.2	135	1.05	0.7	4.4	1	38	33	137	4.7	101	96	257	3150	500	1	0	0	0	0	0	0	0	0	0	885
		3	0	60	1	25.2	7	5	1	0	0	0	0			1	1	1	0	0	0	0	3.3	8.2	151	1.01	0.8	3.7	0.8	18	13	137	4.3	105	266	123	2100	300	1	0	0	0	0	0	0	0	0	0	125
		3	0	53	1	22	7	5	1	0	0	0	0	3.3	56.9	0	8	0	0	0	0	0	5.7	15	140	1.07	0.8	4.3	0.9	81	91	137	4.8	100	91	166	2900	500	1	0	0	0	0	0	0	0	0	0	510
		3	0	51	1	22	10	5	1	0	0	0	0	2.3	20.4	1	1	1	0	0	0	0	3.9	11.5	91	1.1	0.7	3.6	1.9	97	23	140	3.8	107	97	206	1500	1000	1	0	0	0	0	0	0	0	0	0	150
		3	0	42	1	26.3	6	5	1	0	0	0	0	3	99.6	1	4	0	0	0	1	0	4.6	15.3	122	0.97	0.9	4.2	0.9	37	46	145	4.2	107	99	147	1850	1000	1	0	0	0	0	0	0	0	0	0	365
		3	0	55	1	22.9	7	6	1	1	0	0	0		31.7	1	1	1	0	0	0	0	5.4	14	110	1.01	0.7	3.3	1.2	43	56	140	4.4	106	308	189	2570	500	1	0	0	0	0	0	0	0	0	0	470
		3	0	47	0	25.4	7	5	1	0	0	0	0	10	13600	1	6	0	0	0	0	0	8.4	12.7	244	1.1	0.5	3.6	0.9	58	44	137	5.2	105	92	149	3150	500	1	0	0	0	0	0	0	0	0	0	840
		3	0	60	0	22.1	9	5	1	0	0	0	0		24.6	1	3	0	0	1	0	0	4	13.4	106	1.13	0.8	3.9	1.3	104	30	140	3.5	104	104	148	1650	920	1	0	0	0	0	0	0	0	0	0	320
		3	0	63	1	25.1	7	5	1	0	0	0	0	3	3470	1	3	0	0	1	0	0	6.5	14.9	151	1.02	0.7	4.5	1	31	22	139	4.1	105	100	181	2300	0	0	0	0	0	0	0	0	0	0	0	155
		3	0	70	1	26.5	7	5	1	0	0	0	0	8	10.9	0	8	0	0	0	0	0	6.4	13.9	166	1.02	0.7	3.9	0.7	42	48	137	4.4	104	165	176	4000	500	1	0	0	0	0	0	2	0	0	1	500
		3	0	47	1	23	6	5	1	0	0	0	0	3.7	22.4	1	4	0	0	0	1	0	8.6	15.1	249	1	0.8	4.2	0.7	20	37	141	4.3	104	117	205	2100	0	0	0	0	0	0	0	0	0	0	0	260
		3	0	50	1	28.6	10	6	1	0	0	0	0	1.5	302	1	4	0	0	0	1	0	5.1	16.6	115	1.12	0.8	3.2	1.8	32	38	139	3.9	106	230	199	3900	500	1	0	0	0	0	0	0	0	0	0	845
		3	0	55	1	24	7	6	1	0	0	0	0	3.5	66.7	1	1	1	0	0	0	0	6.4	13.8	148	1.01	0.7	3.5	0.8	36	46	139	3.8	106	121	100	2100	200	1	0	0	0	0	0	0	0	0	0	1000
		3	0	57	1	26.8	8	5	1	0	0	0	0	4	5.5	1	2	0	0	0	0	0	5.7	14.5	188	1.01	0.9	3.9	1.3	35	21	142	4.6	108	96	250	2400	400	1	0	0	0	0	0	0	0	0	0	490
		3	0	54	1	25.4	7	5	1	0	0	0	0	1.6	59	1	3	0	0	1	0	0	5.1	15.6	151	1.03	0.7	3.8	0.9	30	66	143	4.1	110	98	162	2800	500	1	0	0	0	0	0	0	0	0	0	550
		3	0	59	1	24	6	5	1	0	0	0	0	2.5	2310	1	4	0	0	0	1	0	5.3	14.2	200	1	1	4.2	1	31	32	141	4.5	108	92	192	2800	500	1	0	0	0	0	0	0	0	0	0	420
		3	0	56	1	20.3	7	5	1	0	0	0	0	8	4310	0	8	0	0	0	0	0	10	14.1	235	0.9	0.7	3.8	1.1	39	57	140	4	101	97	242	4000	1000	1	0	0	0	0	0	2	0	0	1	1150
		3	0	69	1	22.5	7	5	1	0	0	0	0	3.5	1.9	0	10	0	0	0	0	0	8	12.7	141	1.08	0.9	4.2	0.7	20	16	136	4.5	98	97	138	2800	0	0	0	0	0	0	0	0	0	0	0	570
		3	0	66	1	21.8	8	5	1	0	0	0	0	5	9.4	1	3	0	0	1	0	0	6.1	13.6	243	0.99	1.1	4.3	1.1	17	13	143	4.3	104	92	173	1750	0	0	0	0	0	0	0	0	0	0	0	470
		3	0	47	1	23.9	7	5	1	0	0	0	0	4.5	19.1	1	4	0	0	0	1	0	4.8	13.5	190	1.04	0.9	3.8	1	29	31	140	4	104	89	206	1550	0	0	0	0	0	0	0	0	0	0	0	930
		3	0	69	1	23.5	6	5	1	0	0	0	0		806	0	10	0	0	0	0	0	2.6	14	81	0.99	0.9	3.9	0.9	23	28	140	4.2	105	251	150	1700	0	0	0	0	0	0	0	0	0	0	0	610
		3	0	54	0	21	7	5	1	0	0	0	0	4	137	1	3	0	0	1	0	0	3.7	12.8	177	1.06	0.6	3.7	0.7	56	30	140	4.2	101	98	166	2400	0	0	0	0	0	0	0	0	0	0	0	260
		3	0	68	1	27.3	9	5	1	0	0	0	0		6.5	1	3	0	0	1	0	0	6.2	15.4	58	1.06	0.9	4	1.6	98	256	131	3.7	95	104	131	2050	400	1	0	0	0	0	0	0	0	0	0	245
		3	0	47	0	21.8	7	5	1	0	0	0	0	9	2540	1	1	1	0	0	0	0	5.4	13.1	272	0.96	0.6	4.3	1.2	52	89	138	3.9	99	99	161	1600	200	1	0	0	0	0	0	0	0	0	0	100
		3	0	53	1	18.1	7	5	1	1	0	0	0		1260	1	4	0	0	0	1	0	4.4	12.4	81	1.05	0.8	4.1	0.7	57	24	139	4	103	98	127	3330	0	0	0	0	0	0	0	2	0	0	1	285
		3	0	71	1	25.2	6	6	1	1	0	0	0	11	4.7	0	8	0	0	0	0	0	5.7	11.4	236	0.93	1	3.1	0.4	32	38	138	4	106	183	113	2650	600	1	0	0	0	0	0	3	0	0	1	370
		3	0	48	1	26.5	6	5	1	0	0	0	0	2	212	1	3	0	0	1	0	0	5.7	14.8	89	0.98	0.7	3.7	0.9	55	102	139	4	106	115	205	1700	350	1	0	0	0	0	0	0	0	0	0	390
		3	0	52	1	24.4	10	6	1	0	1	0	0	19	4260	1	1	1	0	0	0	0	5.6	19.6	114	1.16	0.8	3.4	1.6	112	22	141	4.2	103	73	202	3900	1000	1	0	0	0	0	0	0	0	0	0	1490
		3	0	71	1	23.4	7	5	1	0	0	0	0	2.5	40.4	1	4	0	0	0	1	0	5.3	15.2	104	1.09	0.8	3.7	1	88	41	137	4.3	104	95	150	3950	1500	1	0	0	0	0	0	2	0	0	1	800
		3	0	65	1	27.1	7	5	1	0	0	0	0	3.5	16	1	3	0	0	1	0	0	4	13.4	80	1.02	0.8	4	0.5	34	29	140	3.9	104	222	177	2400	450	1	0	0	0	0	0	0	0	0	0	310
		3	0	48	1	27.5	7	5	1	0	0	0	0	2.4	9.3	1	3	0	0	1	0	0	6.4	14	116	1.09	0.7	3.9	0.7	46	83	138	4.3	109	112	188	2800	500	1	0	0	0	0	0	0	0	0	0	435
		3	0	44	0	23.2	8	5	1	0	0	0	0	3.5	149000	1	4	0	0	0	1	0	4.1	13.5	149	1.07	0.5	4.2	1.4	57	50	138	3.6	103	107	177	2200	500	1	0	0	0	0	0	0	0	0	0	420
		3	0	50	1	22.7	8	5	1	0	0	0	0	4	3.6	1	1	1	0	0	0	0	4.2	15.1	65	1.13	0.9	4.4	1.1	30	44	139	4.1	106	94	155	1300	1000	1	0	0	0	0	0	0	0	0	0	120
		3	0	56	1	21.5	7	5	1	0	0	0	0		8.6	1	4	0	0	0	1	0	3.5	14.7	142	1.06	1	4	0.9	34	33	143	4.1	103	88	181	3100	1400	1	0	0	0	0	0	0	0	0	0	690
		3	0	72	1	22	7	5	1	0	0	0	0	4	588	1	4	0	0	0	1	0	5.5	16	142	1.03	0.9	4.2	1	24	18	141	4	104	92	166	3350	500	1	0	0	0	0	0	0	0	0	0	950
		3	0	56	1	29.1	8	5	1	0	0	1	0		13300	1	1	1	0	0	0	0	4.3	16.9	160	1.02	1	3.8	1.6	30	23	139	4.2	104	96	162	1850	500	1	0	0	0	0	0	0	0	0	0	460
		3	0	52	1	21.6	11	6	1	0	0	0	0		3.2	0	10	0	0	0	0	0	3.7	14.1	144	1.12	0.9	4	2.4	32	29	140	4.2	101	92	108	1000	500	1	0	0	0	0	0	0	0	0	0	140
		3	0	53	1	21.9	8	6	1	0	1	0	0	17	19500	1	1	1	0	0	0	0	8.4	12.6	241	1.14	0.8	2.9	1	53	51	135	4.6	99	143	94	4300	1000	1	0	0	0	0	0	5	0	0	1	825
		3	0	43	0	29.5	7	5	1	0	0	0	0	4	2360	0	10	0	0	0	0	0	9.6	11.1	54	1.1	0.7	3.8	0.6	35	11	139	4.1	108	66	155	1450	1000	1	0	0	0	0	0	0	0	3	1	0
		3	0	73	1	18.1	8	6	1	0	0	0	0	20	31200	1	1	1	0	0	0	0	5.5	10	528	1.14	0.7	3.4	0.9	85	28	132	4.6	97	89	176	2200	500	1	0	0	0	0	0	2	0	0	1	305
		3	0	64	1	20	9	5	1	0	0	0	0	6	9	1	3	0	0	1	0	0	3.5	15	187	1.06	1	4.2	1.5	42	56	136	5	97	104	156	2500	400	1	0	0	0	0	0	0	0	0	0	750
		3	0	60	1	26.8	9	6	1	0	0	0	0		17.4	1	3	0	0	1	0	0	8.7	13.2	260	1.21	0.9	3.1	0.8	29	31	143	4.4	105	131	164	2550	500	1	0	0	0	0	0	0	0	0	0	105
		3	0	61	1	25.8	10	6	1	0	0	0	0	18	2500	1	1	1	0	0	0	0	6.8	11.7	261	1.21	0.7	3	1.4	333	118	136	3.9	101	107	275	4150	1000	1	0	0	0	0	0	4	0	0	1	1280
		3	0	58	1	22.7	6	5	1	0	0	0	0	3.2	33.9	1	3	0	0	1	0	0	8.6	14.1	179	0.99	0.9	4.1	0.6	27	25	138	3.9	105	130	135	2050	500	1	0	0	0	0	0	0	0	0	0	570
		3	0	72	1	24.2	7	5	1	0	0	0	0	4	6.2	1	3	0	0	1	0	0	7.9	14.6	239	0.91	0.8	4.1	1.1	33	27	142	4.1	104	106	130	1600	250	1	0	0	0	0	0	0	0	0	0	810
		3	0	54	1	25.4	7	5	1	0	0	0	0	4.5	13200	1	3	0	0	1	0	0	7.4	14.6	212	1.02	0.9	4.6	1.1	28	19	141	3.7	104	93	154	3050	1000	1	0	0	0	0	0	0	0	0	0	640
		3	0	66	1	27.5	7	5	1	0	0	0	0		7290	1	1	1	0	0	0	0	5.3	12.5	206	1.04	0.8	3.6	1.1	25	19	137	4.5	105	98	146	2600	150	1	0	0	0	0	0	0	0	0	0	280
		3	0	49	0	21.6	6	6	1	0	0	0	0	14	19500	1	6	0	0	0	0	0	4.8	13.1	84	0.92	0.5	3.3	1	61	34	141	3.7	104	107	197	3300	1000	1	0	0	0	0	0	4	3	10	1	1297
		3	0	52	1	23.1	7	6	1	0	0	0	0	3	58.9	1	3	0	0	1	0	0	5.4	12.8	143	1.06	1	3.4	1	33	28	141	4.7	104	118	152	2200	500	1	0	0	0	0	0	0	0	0	0	315
		3	0	42	1	25.6	8	5	1	0	0	0	0	14	42000	1	2	0	0	0	0	0	5.4	12.4	261	1.1	0.9	3.6	1.1	210	54	138	4.4	102	86	228	6300	900	1	1000	1	0	0	1	5	3	0	1	1630
		3	0	70	0	20	7	5	1	1	1	0	0		7.9	1	3	0	0	1	0	0	3.3	12	120	1.07	0.7	4	0.8	25	23	142	3.8	105	88	184	2050	800	1	0	0	0	0	0	0	0	0	0	710
		3	0	51	1	24.9	7	5	1	0	0	0	0	4	24.8	1	4	0	0	0	1	0	5.1	14.4	80	1.03	0.9	4.3	1	38	32	141	5.2	105	108	150	2500	1000	1	0	0	0	0	0	0	0	0	0	660
		3	0	55	1	22.5	11	6	1	0	0	0	0	2	5.3	0	9	0	0	0	0	0	2.8	11.4	65	1.44	0.8	3	0.9	42	30	135	4.1	102	247	95	1200	0	0	0	0	0	0	0	0	0	0	0	210
		3	0	56	1	24	6	5	1	0	0	0	0	4.4	7.7	1	4	0	0	0	1	0	7.5	12.9	316	0.96	1	4.2	0.5	25	28	139	4.4	102	145	164	2600	0	0	0	0	0	0	0	0	0	0	0	830
		3	0	43	1	22.6	11	6	1	0	0	0	0	11	4.6	1	5	0	1	0	0	0	10.6	14	212	1.19	0.7	3.1	1.8	63	39	136	4	101	112	107	2000	1000	1	0	0	0	0	0	0	0	0	0	350
		3	0	31	1	26.8	6	5	1	0	0	0	0	2.6	115	1	5	0	1	0	0	0	4.4	16.1	231	0.99	0.8	4.4	0.9	35	44	139	4.5	103	92	175	2300	500	1	0	0	0	0	0	0	0	0	0	440
		3	0	37	1	21.5	6	5	1	0	0	0	0	19	34600	1	1	1	0	0	0	0	9.4	13.4	210	1	0.7	3.8	0.8	118	36	140	4.6	104	88	308	2600	1000	1	0	0	0	0	0	0	0	0	0	1440
		3	0	62	1	23.8	7	5	1	0	0	0	0	2.5	909	1	1	1	0	0	0	0	5.5	14	100	1.01	0.8	3.7	0.7	32	33	136	4.3	99	96	143	1400	0	0	0	0	0	0	0	0	0	0	0	580
		3	0	44	1	22.6	6	5	1	0	0	0	0	2.5	17	1	1	1	0	0	0	0	3	13.7	80	1	0.7	4	0.8	54	51	140	3.9	104	99	158	2300	1000	1	0	0	0	0	0	0	0	0	0	170
		3	0	62	1	22.4	8	6	1	0	0	0	0	5.2	182	0	10	0	0	0	0	0	4.4	11.3	248	1.13	0.7	3.1	0.9	31	46	133	4	95	98	107	2500	0	0	0	0	0	0	0	0	0	0	0	210
		3	0	45	1	25.2	9	5	1	0	0	0	0	2.8	144	1	3	0	0	1	0	0	3.5	13.4	81	1.12	0.7	4	1.4	62	80	140	4	106	80	134	3200	500	1	0	0	0	0	0	0	0	0	0	710
		3	0	48	1	22.7	6	5	1	0	0	0	0	2.5	2.9	0	10	0	0	0	0	0	9	14.9	213	1	0.6	4.5	0.8	42	67	143	3.8	109	123	208	2650	100	1	0	0	0	0	0	0	0	0	0	780
		3	0	62	0	18	7	5	1	0	0	0	0	13	14.6	0	7	0	0	0	0	0	2.9	11.7	94	1.08	0.6	3.9	0.8	26	21	141	3.7	104	90	146	4700	1000	1	0	0	100	1	1	6	0	0	1	1670
		3	0	57	1	25	7	5	1	0	0	0	0	3.6		1	4	0	0	0	1	0	2.8	14.4	112	1.06	0.8	4.4	1.1	27	25	142	4.6	104	156	132	4750	1000	1	0	0	0	0	0	2	0	0	1	765
		3	0	50	1	24.2	6	5	1	0	0	0	0	5.2	453	1	3	0	0	1	0	0	6.6	16.3	249	1	1	4.3	1	52	49	141	4.6	101	107	214	2700	1000	1	0	0	0	0	0	0	0	0	0	920
		3	0	69	1	23.8	7	5	1	0	0	0	0	4	660	1	3	0	0	1	0	0	5.6	13.4	98	1.01	0.7	3.6	1	57	33	141	4	106	98	148	1500	150	1	0	0	0	0	0	0	0	0	0	295
		3	0	50	1	22.6	7	5	1	0	0	0	0	2.5	2.6	1	4	0	0	0	1	0	4.7	14	162	1.02	0.7	3.8	1	35	51	139	4.1	104	95	165	1400	350	1	0	0	0	0	0	0	0	0	0	425
		3	0	54	1	24.8	6	5	1	0	0	0	0	3.8	3.4	1	5	0	1	0	0	0	5.8	15.3	182	0.94	0.9	4.4	0.7	19	17	139	4	103	90	207	4000	1000	1	0	0	0	0	0	0	0	0	0	840
		3	0	44	1	26.6	9	6	1	0	0	0	0	2.5	14.8	1	4	0	0	0	1	0	6.1	15	146	1.11	0.8	3.5	1.5	43	62	138	4.2	103	135	139	1950	500	1	0	0	0	0	0	0	0	0	0	385
		3	0	51	1	26.5	6	5	1	0	0	0	0	8.5	52	1	4	0	0	0	1	0	4.8	14.7	166	0.92	0.8	3.7	0.7	64	150	137	4.1	104	196	217	5400	1000	1	0	0	0	0	0	7	0	0	1	1345
		3	0	56	1	25.7	9	6	1	0	0	0	0	3	11.9	1	3	0	0	1	0	0	7.6	13.3	150	1.14	0.9	3.4	1.2	22	18	138	4.9	102	88	164	2150	1000	1	0	0	0	0	0	0	0	0	0	310
		3	0	54	1	20.6	7	5	1	0	0	0	0		9.1	1	3	0	0	1	0	0	4.8	15.3	129	1.05	0.8	3.6	0.6	34	45	140	4.6	104	141	159	1500	1000	1	0	0	0	0	0	0	0	0	0	690
		3	0	53	0	22.6	6	5	1	0	0	0	0		476	1	6	0	0	0	0	0	5.1	11.9	191	0.96	0.8	4.2	0.8	156	200	141	3.7	104	177	185	2250	1000	1	0	0	0	0	0	0	0	0	0	865
		3	0	56	1	21.2	7	5	1	0	0	0	0	15	11.6	1	1	1	0	0	0	0	6.6	11.3	208	1.01	0.8	3.8	0.6	87	81	138	4.5	102	101	220	2400	500	1	0	0	0	0	0	0	0	0	0	225
		3	0	56	1	22.3	6	5	1	0	0	0	0	2.1	746	0	9	0	0	0	0	0	5.8	15	203	1	0.7	3.9	0.8	29	49	139	4.2	101	175	174	3260	200	1	0	0	0	0	0	0	0	0	0	310
		3	0	65	0	25.6	8	6	1	0	0	0	0	11.5	360	0	7	0	0	0	0	0	2.9	11.8	78	1.07	0.8	3.3	1.2	104	19	141	3.8	108	154	162	2250	200	1	0	0	0	0	0	0	0	0	0	895
		3	0	72	1	22.6	9	5	1	0	0	0	0	2.5	1.9	1	1	1	0	0	0	0	4.6	11.1	134	0.95	1.3	4.2	0.7	38	38	139	4.6	99	114	151	1200	100	1	0	0	0	0	0	0	0	0	0	660
		3	0	67	1	21	8	5	1	0	0	0	0	5.5	476	1	4	0	0	0	1	0	4.9	14.1	84	1.16	1	3.6	0.8	40	13	139	3.9	101	105	158	2850	0	0	0	0	0	0	0	0	0	0	0	260
		3	0	61	1	22.3	8	6	1	0	0	0	0	2.8	116	0	10	0	0	0	0	0	3.4	13.8	107	1.14	0.9	3.5	1	61	71	139	4.2	100	166	165	2250	1000	1	0	0	0	0	0	0	0	0	0	1335
		3	0	58	1	24	7	5	1	0	0	0	0		136	1	5	0	1	0	0	0	3.4	11.9	158	0.93	1.1	3.9	0.5	17	12	143	4.2	106	92	199	1450	0	0	0	0	0	0	0	0	0	0	0	155
		3	0	51	1	24.7	7	5	1	0	0	0	0	2.5	18.5	1	4	0	0	0	1	0	5.3	14.5	104	1.03	0.9	3.8	0.7	42	57	139	3.9	108	114	134	1950	500	1	0	0	0	0	0	0	0	0	0	670
		3	0	57	0	23.7	6	5	1	0	0	0	0	5	8.8	1	5	0	1	0	0	0	3.5	13	152	0.95	0.8	3.7	0.7	22	24	140	4.3	103	90	267	1150	0	0	0	0	0	0	0	0	0	0	0	460
		3	0	63	1	26.9	7	6	1	0	0	0	0	9	677	1	6	0	0	0	0	0	6.1	13.7	214	1.06	0.9	3.5	0.7	81	17	138	4.4	102	130	185	2850	1000	1	0	0	0	0	0	0	0	0	0	800
		3	0	52	1	29	7	5	1	0	0	0	0	3.2	6.6	0	8	0	0	0	0	0	6.5	13.9	211	1	1.1	4.1	1	72	88	138	4	101	165	176	4200	1000	1	0	0	400	1	1	2	0	0	1	1710
		3	0	71	1	23.6	7	6	1	0	0	0	0	4.8	53.7	1	1	1	0	0	0	0	6.6	14.2	278	1.1	0.9	3.1	0.7	68	22	138	4.2	105	121	128	2750	1000	1	0	0	0	0	0	0	0	0	0	560
		3	0	64	1	21.9	7	6	1	0	0	0	0		2.5	1	1	1	0	0	0	0	8.8	11.9	139	1.06	1	3.3	0.5	15	15	138	4.4	106	95	105	4500	1500	1	500	1	0	0	1	7	0	0	1	900
		3	0	64	1	24.8	7	5	1	0	0	0	0	1.5		1	4	0	0	0	1	0	4.3	13.6	214	1.04	0.8	4	0.7	29	23	138	4	105	92	137	1900	450	1	0	0	0	0	0	0	0	0	0	320
		3	0	59	0	19.5	6	6	1	0	0	0	0	14	33200	1	1	1	0	0	0	0	6.5	9.8	309	0.92	0.5	3.3	0.9	74	23	137	4.6	107	123	262	6350	1000	1	0	0	0	0	0	8	0	0	1	1535
		3	0	60	1	24.3	6	5	1	0	0	0	0	5.6	53.1	1	4	0	0	0	1	0	4.6	13.8	127	0.96	0.9	4.2	0.7	26	15	140	4	103	91	228	2510	250	1	0	0	0	0	0	0	0	0	0	590
		3	0	58	0	21.6	7	5	1	0	0	0	0	14	1120	1	6	0	0	0	0	0	5.8	12.2	245	1.07	0.6	3.9	0.8	165	22	142	4.7	103	96	227	3600	200	1	250	1	0	0	1	5	5	0	1	930
		3	0	60	1	24.4	8	5	1	0	0	0	0	11	3.4	1	6	0	0	0	0	0	6.3	12.9	273	0.97	1.2	3.8	0.8	21	24	137	3.1	105	100	145	1700	1000	1	0	0	0	0	0	1	0	0	1	1610
		3	0	62	1	17.7	7	5	1	0	0	0	0	3.5	2.7	1	3	0	0	1	0	0	4.6	13.9	110	1.08	0.9	3.9	0.7	30	28	135	4.4	102	100	138	2950	500	1	0	0	0	0	0	2	0	0	1	850
		3	0	58	1	25.5	7	6	1	0	0	0	0	4.5	26.4	1	3	0	0	1	0	0	4.8	13.4	146	1.07	0.8	3.1	0.7	44	34	140	4.2	104	100	224	3400	500	1	0	0	0	0	0	0	0	0	0	515
		3	0	55	1	24.9	7	5	1	0	0	0	0	4.3	354	1	1	1	0	0	0	0	4.8	15.1	154	1.02	1	4.3	1	33	43	140	3.5	99	141	164	1800	0	0	0	0	0	0	0	0	0	0	0	490
		3	0	58	1	26.6	8	6	1	0	0	0	0	1.2	63.3	0	10	0	0	0	0	0	3.7	14.5	86	1.11	0.9	3.5	1.2	39	38	138	4.2	105	125	158	2150	600	1	0	0	0	0	0	0	0	0	0	390
		3	0	57	1	26.4	7	5	1	0	0	0	0	5.5	76400	1	4	0	0	0	1	0	4.7	14.1	141	1	0.8	3.9	1.1	37	49	141	4.1	106	116	174	2850	1000	1	0	0	0	0	0	0	0	0	0	580
		3	0	54	1	25.5	6	5	1	0	0	0	0	2	22.9	1	3	0	0	1	0	0	9.9	14.1	162	1	0.9	3.6	0.5	20	22	142	4.4	106	121	147	2600	500	1	0	0	0	0	0	0	0	0	0	585
		3	0	52	1	25.2	7	5	1	0	0	0	0	2.5	9.6	1	5	0	1	0	0	0	3.5	14.5	162	1.01	0.8	4.2	1.2	132	167	138	3.9	106	111	140	3300	1000	1	500	1	0	0	1	0	0	0	0	640
		3	0	55	1	24.5	8	5	1	0	0	0	0	2	9.3	0	10	0	0	0	0	0	5.4	14.2	133	1.04	0.9	4.2	1.3	21	17	139	4.3	104	81	135	4000	500	1	0	0	0	0	0	0	0	0	0	715
		3	0	52	1	25.9	6	5	1	0	0	0	0	5	88.7	1	1	1	0	0	0	0	9.3	14.8	156	0.95	0.9	4	0.5	30	44	137	3.9	103	279	204	3000	700	1	0	0	0	0	0	0	0	0	0	305
		3	0	51	1	27.2	6	5	1	1	1	0	0	3.5	2.8	1	3	0	0	1	0	0	5.8	15.4	202	0.92	0.9	4.4	0.6	24	19	139	4.1	103	214	178	3100	500	1	0	0	0	0	0	0	0	0	0	980
		3	0	45	1	20.2	8	6	1	0	0	0	0	4	14.8	1	4	0	0	0	1	0	4.9	14.5	121	1.18	0.7	3	0.9	43	49	141	3.6	104	100	143	3350	1000	1	0	0	0	0	0	0	0	0	0	450
		3	0	67	1	25.2	9	6	1	0	0	0	0	2.2	9.5	0	10	0	0	0	0	0	3.3	11.2	73	1.29	0.6	2.9	0.8	221	144	140	3.7	107	110	119	2200	1500	1	0	0	0	0	0	0	0	0	0	260
		3	0	72	1	22.9	6	5	1	0	1	0	0		4.2	1	4	0	0	0	1	0	6	13.9	216	0.89	0.7	4	0.5	15	13	142	4.3	106	85	147	2100	350	1	0	0	0	0	0	0	0	0	0	235
		3	0	53	1	25.1	11	6	1	0	0	0	0	20	249	1	1	1	0	0	0	0	12	10.9	283	1.29	0.7	3	1.5	34	38	129	4.2	92	128	98	3000	1000	1	0	0	0	0	0	2	0	0	1	255
		4	0	72	0	24.9	8	5	1	1	0	0	0		8.1	1	1	1	0	0	0	0	6.9	12.3	144	1.13	1.03	4.1	0.7	80	47	132	4.3	95	149	153	2600	1000	1	0	0	0	0	0	0	0	0	0	630
		4	0	74	1	22	9	6	1	0	0	0	0	3.5	10.2	0	10	0	0	0	0	0	3.9	13.2	86	1.15	0.8	3.4	1.3	64	66	140	3.9	106	114	136	1550	0	0	0	0	0	0	0	0	0	0	0	295
		4	0	63	0	22.6	10	5	1	0	0	0	0	5.5		0	10	0	0	0	0	0	2.9	13.1	78	1.17	0.5	3.8	1.6	91	32	140	4.1	104	105	226	1850	500	1	0	0	0	0	0	0	0	0	0	190
		4	0	46	1	20.7	8	5	1	0	0	0	0		10300	0	10	0	0	0	0	0	4	11.6	69	1.08	0.7	3.6	1.3	40	37	137	3.4	102	82	184	2600	600	1	0	0	0	0	0	0	0	0	0	400
		4	0	42	1	24	8	5	1	0	0	0	0		3080	1	5	0	1	0	0	0	2.4	11.9	49	1.07	0.9	3.6	1.2	54	59	136	4.2	102	103	169	2250	500	1	0	0	0	0	0	0	0	0	0	240
		4	0	57	1	25.2	7	5	1	0	0	0	0	2.5	10.1	1	4	0	0	0	1	0	6.6	16	132	1.09	0.9	3.9	0.7	55	98	138	4.3	102	97	133	1750	950	1	0	0	0	0	0	0	0	0	0	410
		4	0	61	0	25	8	5	1	1	0	0	0	2.5	47.1	1	1	1	0	0	0	0	5.8	13.2	107	1.07	0.5	4	1.1	82	81	140	4.2	105	221	169	3350	1000	1	0	0	0	0	0	0	0	0	0	495
		4	0	72	0	23.3	8	6	1	0	0	0	0		3210	1	5	0	1	0	0	0	4.8	11.2	115	1.12	0.7	3.5	0.3	60	65	139	3.6	110	178	103	2400	350	1	0	0	0	0	0	0	0	0	0	540
		4	0	53	1	25.6	7	5	1	0	0	0	0		383	1	3	0	0	1	0	0	4.6	14.9	88	1.08	0.7	3.8	0.9	42	38	139	3.7	106	115	119	3100	500	1	0	0	0	0	0	0	0	0	0	255
		4	0	43	0	24.1	7	5	1	0	0	0	0	3.5	2.1	1	1	1	0	0	0	0	5	13.2	225	1.02	0.6	4.4	0.7	31	27	140	3.9	103	94	167	3050	1000	1	0	0	0	0	0	0	0	0	0	740
		4	0	40	1	22.2	6	5	1	0	0	0	0	1.6	32.2	1	5	0	1	0	0	0	4.3	14.2	109	0.97	1	3.7	0.8	51	60	138	4	103	78	192	2200	420	1	0	0	0	0	0	0	0	0	0	465
		4	0	54	1	22.6	6	5	1	0	0	0	0	5	98	1	3	0	0	1	0	0	5.8	15.7	185	0.98	0.9	3.6	0.7	66	38	141	4.6	104	101	166	1100	400	1	0	0	0	0	0	0	0	0	0	185
		4	0	74	1	22.9	6	5	1	0	1	0	0	4.1	1.8	1	5	0	1	0	0	0	3.7	13.6	146	0.99	0.8	3.8	1	25	22	139	4.1	104	106	160	1950	500	1	0	0	0	0	0	0	0	0	0	160
		4	0	49	1	26.2	6	5	1	0	0	0	0	2.2		1	3	0	0	1	0	0	5.7	15.4	121	0.9	0.7	4.4	0.5	42	70	143	3.8	101	105	161	2230	500	1	0	0	0	0	0	0	0	0	0	275
		4	0	38	0	20.3	7	5	1	0	0	0	0	5.6	7.5	1	5	0	1	0	0	0	6.4	13	193	1.02	0.6	3.9	0.8	32	30	138	3.8	105	97	226	1300	0	0	0	0	0	0	0	0	0	0	0	250
		4	0	66	1	24	7	5	1	0	0	0	0		47.9	1	5	0	1	0	0	0	4.7	14.2	178	1.06	0.9	4	1.1	19	12	141	4.1	105	172	145	2550	400	1	0	0	0	0	0	0	0	0	0	990
		4	0	38	1	22.5	9	5	1	0	0	0	0	2	918	1	5	0	1	0	0	0	7	15.9	105	1.18	0.6	4.6	1.1	26	27	138	3.9	102	94	193	2250	50	1	0	0	0	0	0	0	0	0	0	780
		4	0	44	1	25.5	8	5	1	0	0	0	0	4.2	683	1	3	0	0	1	0	0	4.6	13.6	172	1.05	1.1	3.8	0.9	67	88	142	4.1	106	98	191	3000	500	1	0	0	0	0	0	0	0	0	0	855
		4	0	48	1	27.2	7	5	1	0	0	0	0	2.3	8.6	1	1	1	0	0	0	0	7.1	16.2	83	1.1	0.8	4.1	1	42	69	140	4.2	103	185	168	2370	300	1	0	0	0	0	0	0	0	0	0	360
		4	0	45	1	18.7	7	6	1	0	0	0	0	16.3	1270	1	6	0	0	0	0	0	7.5	12.9	236	1.07	0.8	3	0.7	69	26	137	3.9	105	126	143	2300	1000	1	0	0	0	0	0	0	0	0	0	1100
		4	0	51	1	31.7	9	5	1	0	0	0	0	3.5	10.4	1	5	0	1	0	0	0	5.2	17.2	114	1.08	0.9	4.4	1.5	114	167	139	4.4	100	87	223	2500	300	1	0	0	0	0	0	0	0	0	0	280
		4	0	49	1	24.5	6	5	1	0	0	0	0	2	1660	1	3	0	0	1	0	0	7.4	14.7	213	0.97	0.9	4.4	0.6	18	20	140	4.2	105	102	169	2550	450	1	0	0	0	0	0	0	0	0	0	865
		4	0	68	1	22	8	5	1	0	0	0	0	11.5	104	1	6	0	0	0	0	0	5.6	13.3	195	0.95	0.6	3.6	1.5	73	27	137	5.1	107	87	121	700	400	1	0	0	0	0	0	0	0	0	0	1050
		4	0	43	1	29.2	6	5	1	0	0	0	0	4.2	6.1	0	9	0	0	0	0	0	7.6	15.3	209	0.97	0.8	4.2	0.7	44	51	140	4	105	93	187	1700	500	1	0	0	0	0	0	0	0	0	0	80
		4	0	63	1	22	8	5	1	0	0	0	0	4.3	14.9	1	3	0	0	1	0	0	4.9	14	157	1.08	0.8	3.7	1.1	57	74	138	4.4	109	135	169	1700	0	0	0	0	0	0	0	0	0	0	0	300
		4	0	48	1	25.2	9	5	1	0	0	0	0	10	44300	1	1	1	0	0	0	0	3.4	16.3	110	1.31	0.8	3.7	0.9	69	38	134	3.8	105	184	207	2950	500	1	0	0	0	0	0	0	0	0	0	840
		4	0	68	1	24.4	6	6	1	0	0	0	0	9.5	26.7	0	8	0	0	0	0	0	5.7	15.3	203	0.9	0.7	3.5	0.7	194	48	140	4.2	105	164	153	3000	500	1	0	0	0	0	0	0	0	0	0	270
		4	0	58	1	22.1	9	5	1	0	0	0	0	6	3.2	1	1	1	0	0	0	0	3.7	15.3	144	1.05	0.8	3.7	1.6	42	48	140	4.2	104	84	149	1400	500	1	0	0	0	0	0	0	0	0	0	415
		4	0	64	1	24.4	7	5	1	0	0	0	0	13	2.9	1	6	0	0	0	0	0	10.3	15.1	379	0.95	0.8	4.4	1.2	91	145	139	4.9	99	115	148	1250	150	1	0	0	0	0	0	0	0	0	0	225
		4	0	38	1	24	8	5	1	0	0	0	0		11.5	0	10	0	0	0	0	0	5.4	15.5	126	0.97	0.9	3.9	1.5	111	59	140	4.7	101	108	280	2200	500	1	0	0	0	0	0	0	0	0	0	535
		4	0	59	1	23.5	7	5	1	0	0	0	0		15.6	1	5	0	1	0	0	0	5.1	13.4	182	1.03	0.6	3.8	0.9	27	24	137	4.1	104	239	138	880	500	1	0	0	0	0	0	0	0	0	0	570
		4	0	67	1	19.4	7	6	1	0	0	0	0	6.5	41500	1	2	0	0	0	0	0	4.8	12.8	193	1.05	0.8	3.4	1	39	26	139	4.2	103	134	90	3700	1000	1	0	0	0	0	0	0	0	0	0	340
		4	0	59	1	23.8	8	5	1	0	0	0	0	3.5	23.1	1	1	1	0	0	0	0	5.4	14.2	148	1.11	1	4.1	0.7	32	32	143	4.5	103	96	142	2200	0	0	0	0	0	0	0	0	0	0	0	660
		4	0	51	1	23.5	6	5	1	0	0	0	0		34.2	1	1	1	0	0	0	0	4.1	14.6	146	0.95	0.9	3.8	0.7	49	40	137	4.4	107	140	176	1500	0	0	0	0	0	0	0	0	0	0	0	170
		4	0	54	1	24.4	7	5	1	0	1	0	0	2.7		1	3	0	0	1	0	0	5	13.9	163	1.01	0.9	3.7	0.7	20	22	142	4	105	91	165	1800	250	1	0	0	0	0	0	0	0	0	0	760
		4	0	63	1	30.1	7	5	1	0	0	0	0	5.8	11.2	0	8	0	0	0	0	0	6.6	13.5	215	1.01	0.7	4.4	0.7	26	25	140	3.9	107	90	124	2750	1000	1	0	0	0	0	0	0	0	0	0	730
		4	0	75	0	17.5	6	5	1	0	0	0	0	5	582	1	3	0	0	1	0	0	5.9	11.8	231	0.94	0.7	4.3	0.6	29	17	138	3.6	100	109	158	2800	550	1	0	0	0	0	0	1	0	0	1	330
		4	0	52	0	21.2	7	5	1	0	0	0	0	9.5	8640	1	3	0	0	1	0	0	8	15	260	1.01	0.6	3.6	0.7	69	28	135	4.5	99	88	184	3700	500	1	0	0	0	0	0	0	0	0	0	795
		4	0	55	1	19.8	6	5	1	0	0	0	0	2.8	15.9	1	1	1	0	0	0	0	4.9	14.1	124	0.94	0.7	3.9	0.7	34	26	139	3.9	110	127	123	1600	150	1	0	0	0	0	0	0	0	0	0	790
		4	0	49	1	28.5	9	5	1	0	0	0	0	1.4	170	1	4	0	0	0	1	0	4.2	14.9	138	1.06	0.7	4.2	1.5	56	67	139	4	107	109	149	2100	500	1	0	0	0	0	0	0	0	0	0	740
		4	0	54	1	25.5	6	5	1	0	0	0	0	4.8	2.4	1	3	0	0	1	0	0	5.6	15.4	160	0.93	0.7	4.4	1	28	24	140	3.5	104	127	163	2100	0	0	0	0	0	0	0	0	0	0	0	140
		4	0	44	1	23.8	8	6	1	0	0	0	0	4.8	6	1	3	0	0	1	0	0	6.8	15.4	214	1.13	0.9	3.4	0.7	25	20	137	4.7	104	180	167	1000	500	1	0	0	0	0	0	0	0	0	0	150
		4	0	48	1	23.1	7	5	1	0	0	0	0	2.7	4960	1	4	0	0	0	1	0	5.4	14.3	235	1.03	0.73	4	1	31	42	140	4.2	111	133	160	1900	500	1	0	0	0	0	0	0	0	0	0	510
		4	0	51	1	19.6	7	5	1	0	0	0	0	2.8	201	1	1	1	0	0	0	0	4.5	14	241	0.99	0.76	4.2	1.3	24	24	141	3.9	103	84	147	2250	0	0	0	0	0	0	0	0	0	0	0	160
		4	0	53	1	24.2	7	5	1	0	0	0	0	2.5	517	1	4	0	0	0	1	0	4	14.1	158	1.01	0.87	4.3	0.9	29	28	139	3.9	102	198	142	1620	200	1	0	0	0	0	0	0	0	0	0	290
		4	0	54	1	29.4	6	5	1	0	0	0	0	2	27	1	3	0	0	1	0	0	4.8	15.5	147	0.98	0.63	3.8	0.7	41	51	139	4.3	107	85	163	4100	1000	1	0	0	0	0	0	0	0	0	0	590
		4	0	45	1	25.3	7	5	1	0	0	0	0	7.5	66.2	1	5	0	1	0	0	0	3.9	12.7	154	1.05	0.95	3.8	0.8	30	21	136	4	103	88	191	1500	500	1	0	0	0	0	0	0	0	0	0	250
		4	0	43	1	24.4	7	5	1	0	0	0	0	4.3	883	1	3	0	0	1	0	0	4.6	14.4	185	1.08	0.84	4	0.8	58	105	139	3.9	104	86	204	1700	0	0	0	0	0	0	0	0	0	0	0	730
		4	0	56	1	24.8	7	5	1	0	0	0	0	1.3	4.5	0	9	0	0	0	0	0	5.7	15.4	93	1.03	0.9	4.9	0.8	34	42	141	4.7	99	102	193	2100	250	1	0	0	0	0	0	0	0	0	0	200
		4	0	41	1	22.1	11	6	1	1	0	0	0		16.7	0	10	0	0	0	0	0	3.9	13.9	130	1.31	0.6	2.9	1.4	51	18	141	3.7	105	134	116	1500	0	0	0	0	0	0	0	0	0	0	0	120
		4	0	50	1	25	7	5	1	0	0	0	0	2	1330	1	4	0	0	0	1	0	5.2	14.9	170	1.03	1.03	4.1	0.7	35	37	138	4.6	103	90	183	1400	850	1	0	0	0	0	0	0	0	0	0	243
		4	0	34	1	22.9	6	5	1	0	0	0	0	6.8	3.6	1	5	0	1	0	0	0	9.1	15.1	285	0.93	0.99	3.8	0.6	39	51	138	5	101	113	182	500	450	1	0	0	0	0	0	0	0	0	0	110
		4	0	30	1	26.4	8	5	1	0	0	0	0	8	31100	1	1	1	0	0	0	0	6	16.8	193	1.03	1.12	4.2	0.8	72	82	141	4.5	103	114	254	1650	500	1	0	0	0	0	0	0	0	0	0	400
		4	0	55	0	18.8	8	6	1	0	0	0	0	13	12600	1	2	0	0	0	0	0	4.2	11.8	308	1.18	0.55	2.8	0.7	130	29	139	4.2	101	85	175	1800	1000	1	0	0	0	0	0	0	0	0	0	640
		4	0	70	1	21.7	6	5	1	0	0	0	0	3.5	1.3	1	1	1	0	0	0	0	3.8	15.2	89	0.93	0.74	3.8	0.7	23	17	138	4.2	109	123	180	1300	0	0	0	0	0	0	0	0	0	0	0	105
		4	0	74	1	23	6	5	1	0	0	0	0	4.2	4	0	7	0	0	0	0	0	7.7	12.3	179	0.97	0.92	3.8	0.8	22	18	140	4.1	104	102	192	1150	0	0	0	0	0	0	0	0	0	0	0	140
		4	0	72	1	25	9	5	1	1	1	1	0	3.5	553	0	10	0	0	0	0	0	5	13.6	150	1.06	1.22	4	1	16	12	138	4.1	107	182	174	1200	200	1	0	0	0	0	0	0	0	0	0	440
		4	0	76	1	23.2	9	5	1	0	0	0	0	4.3	4.7	1	5	0	1	0	0	0	5.7	13.5	133	0.93	1.14	4.2	1.5	53	49	143	5.2	108	55	97	1280	200	1	0	0	0	0	0	0	0	0	0	240
		4	0	64	1	23.5	10	5	1	0	0	0	0	3.5	26.1	1	4	0	0	0	1	0	5.3	14.9	134	1.14	1.2	4.1	0.8	18	18	142	4.1	106	106	149	3450	1000	1	0	0	0	0	0	0	0	0	0	515
		4	0	56	1	25.9	9	5	1	0	0	0	0	2.7	40.7	1	3	0	0	1	0	0	6	15.3	214	1	1.1	4.5	1.4	28	46	143	4.6	103	87	195	2450	1000	1	0	0	0	0	0	0	0	0	0	270
		4	0	58	0	22.4	6	5	1	0	0	0	0	4	32100	1	5	0	1	0	0	0	5.6	13	99	1	0.76	4.2	0.5	36	20	139	3.9	107	119	177	1300	0	0	0	0	0	0	0	0	0	0	0	470
		4	0	68	1	25.5	7	5	1	0	0	0	0	4.2	386	0	10	0	0	0	0	0	5.2	13.6	93	1.06	0.9	3.9	0.9	27	57	136	3.8	102	140	184	2320	160	1	0	0	0	0	0	0	0	0	0	200
		4	0	54	1	25.8	6	5	1	0	0	0	0	3.5	2.6	1	3	0	0	1	0	0	7.1	15.8	190	1	1	3.8	0.5	40	42	141	4.2	107	108	198	1600	500	1	0	0	0	0	0	0	0	0	0	500
		4	0	75	1	27	8	5	1	0	0	0	0	11	6	1	4	0	0	0	1	0	7.3	14.6	228	0.98	0.8	4	1.5	36	33	137	4.2	101	130	171	2550	1000	1	0	0	0	0	0	0	0	0	0	590
		4	0	57	1	26.4	9	5	1	0	0	0	0	3.2	1.4	0	9	0	0	0	0	0	6.7	16	215	1.04	1.1	4.4	1.3	23	13	141	4.5	103	100	104	2600	0	0	0	0	0	0	0	0	0	0	0	335
		4	0	72	1	22.1	6	5	1	0	0	0	0		47.9	1	5	0	1	0	0	0	6.8	14.1	204	1	0.9	4.1	0.9	32	26	138	4.3	105	97	218	1900	400	1	0	0	0	0	0	0	0	0	0	795
		4	0	56	1	23.2	8	5	1	0	0	0	0	6.5	30.5	1	3	0	0	1	0	0	6.7	14.9	230	1.14	0.8	4	0.7	55	40	139	4.4	106	95	180	2500	500	1	0	0	0	0	0	0	0	0	0	645
		4	0	65	1	30.7	8	5	1	0	0	0	0	8	2	1	4	0	0	0	1	0	4.9	14.6	217	1.01	1.17	4	1	106	147	140	3.4	101	266	204	1700	500	1	0	0	0	0	0	0	0	0	0	410
		4	0	66	0	22.2	7	5	1	0	0	0	0	1.6	4	1	1	1	0	0	0	0	3.4	12.2	117	1.07	0.7	4.1	0.7	29	25	140	4	107	135	183	1900	500	1	0	0	0	0	0	0	0	0	0	780
		4	0	70	1	22.4	7	5	1	0	0	0	0		5.3	1	1	1	0	0	0	0	5.3	10.7	256	1.03	0.9	3.9	0.7	116	43	137	3.9	103	192	143	1450	150	1	0	0	0	0	0	0	0	0	0	610
		4	0	68	0	24	6	5	1	0	0	0	0	1.5	2.4	1	3	0	0	1	0	0	5.3	12.3	245	0.99	0.6	4.1	0.6	29	16	137	3.7	104	139	173	1600	100	1	0	0	0	0	0	0	0	0	0	220
		4	0	71	1	24.4	6	5	1	1	0	0	0	2.8	2.1	0	10	0	0	0	0	0	11.6	15.5	239	0.94	0.8	4.4	1	19	18	139	3.5	99	100	170	1900	1000	1	0	0	0	0	0	0	0	0	0	760
		4	0	49	1	24.5	8	5	1	0	0	0	0	3.7	732	1	1	1	0	0	0	0	5	14.6	222	1.11	0.9	3.9	0.9	26	49	138	3.8	106	82	200	3000	100	1	0	0	0	0	0	0	0	0	0	1860
		4	0	52	1	23	6	5	1	0	0	0	0	4	8	1	3	0	0	1	0	0	4.7	15	116	1	0.77	4	0.9	31	16	140	4.5	107	146	161	2050	1000	1	0	0	0	0	0	0	0	0	0	750
		4	0	67	1	20.7	10	7	2	0	0	0	0		1930	0	10	0	0	0	0	0	1	10.2	39	1.38	1	2.6	1	32	17	140	4.1	105	125	115	3000	500	1	0	0	0	0	0	4	0	0	1	280
		4	0	40	1	26.7	8	5	1	0	0	0	0	1.9	5.1	1	4	0	0	0	1	0	6.8	15.4	306	1.05	1	4	1.3	26	31	137	4.4	105	186	173	2350	500	1	0	0	0	0	0	0	0	0	0	880
		4	0	70	1	18.4	8	5	1	1	0	0	0		404	1	6	0	0	0	0	0	4.6	12.1	227	1.16	0.9	3.6	0.6	50	67	140	4.1	102	99	175	3700	500	1	0	0	0	0	0	0	0	0	0	1065
		4	0	56	1	26.8	7	5	1	1	1	0	0	2.7	135	1	4	0	0	0	1	0	4.8	14	106	1.05	0.76	3.6	0.9	35	27	142	3.9	106	67	135	2820	500	1	0	0	0	0	0	0	0	0	0	960
		4	0	56	1	24.6	7	5	1	0	0	0	0	2.9		1	4	0	0	0	1	0	2.4	13.3	109	1.01	1.06	4.3	0.9	29	30	139	3.9	105	81	163	1500	400	1	0	0	0	0	0	0	0	0	0	375
		4	0	55	1	27	7	5	1	0	0	0	0	3	110	1	5	0	1	0	0	0	4	14.9	146	1.09	0.91	3.9	0.7	36	42	139	4.2	108	96	148	1850	400	1	0	0	0	0	0	0	0	0	0	320
		4	0	56	1	26.7	7	5	1	0	0	0	0	1.8	19.8	1	1	1	0	0	0	0	4	15.1	95	1.05	0.8	3.6	0.9	46	77	141	3.6	105	147	181	2400	500	1	0	0	0	0	0	0	0	0	0	155
		4	0	66	0	26.1	6	5	1	0	0	0	0	7		1	4	0	0	0	1	0	8.1	12.9	243	0.98	0.6	3.8	0.8	24	17	139	4	103	88	232	3000	500	1	0	0	0	0	0	0	0	0	0	1400
		4	0	53	1	23.7	6	5	1	0	0	0	0		262	1	4	0	0	0	1	0	5.7	13.6	124	0.99	0.81	3.9	0.8	42	42	138	3.8	103	105	173	2150	500	1	0	0	0	0	0	0	0	0	0	410
		4	0	52	1	24.1	7	5	1	0	0	0	0	6	7680	0	7	0	0	0	0	0	4.2	14.4	159	0.98	0.7	3.7	1.3	42	57	137	4.3	101	131	136	1500	0	0	0	0	0	0	0	0	0	0	0	550
		4	0	49	1	26.8	6	5	1	0	0	0	0	3	1220	1	4	0	0	0	1	0	5.6	15.2	218	0.98	1	4.6	0.8	55	56	142	5.1	101	104	221	730	400	1	0	0	0	0	0	0	0	0	0	290
		4	0	71	1	25.3	7	5	1	0	0	0	0	4.8	5.2	1	4	0	0	0	1	0	3.6	14	127	1	0.9	3.8	1.2	43	67	136	4.3	102	151	124	2250	1000	1	0	0	0	0	0	0	0	0	0	265
		4	0	49	1	28.1	7	5	1	0	0	0	0	3.5	441	1	3	0	0	1	0	0	6.4	14.1	128	1.05	0.9	3.8	0.6	84	119	137	4.6	100	171	143	5400	1000	1	0	0	0	0	0	0	0	0	0	610
		4	0	67	1	28.5	9	5	1	0	0	0	0	2.5	211	0	7	0	0	0	0	0	3.1	13.3	74	0.93	1.3	3.8	0.7	25	27	139	3.8	105	96	128	2050	0	0	0	0	0	0	0	0	0	0	0	170
		4	0	67	1	23	7	5	1	0	0	0	0		4.6	1	1	1	0	0	0	0	3.5	13.5	134	1.01	0.7	4.3	0.8	43	34	142	4	105	111	198	500	0	0	100	1	0	0	1	0	0	0	0	200
		4	0	74	1	21.8	8	5	1	0	0	0	0	1.4	213	1	4	0	0	0	1	0	3.5	14.5	61	1.13	0.7	3.8	0.8	63	20	138	4	104	135	113	3050	500	1	0	0	0	0	0	0	0	0	0	335
		4	0	49	1	20	7	5	1	0	0	0	0	2.5		1	3	0	0	1	0	0	5.5	16.5	180	1.01	0.9	4.6	0.7	45	49	140	4.1	102	130	198	2100	500	1	0	0	0	0	0	0	0	0	0	260
		5	0	47	0	25.4	7	6	1	0	0	0	0	12	457000	1	1	1	0	0	0	0	7.5	15.4	310	1.05	0.53	3.5	0.5	108	40	139	4.1	102	134	188	2200	500	1	0	0	0	0	0	0	0	0	0	195
		5	0	57	1	24.3	9	5	1	0	1	0	0	17	116000	1	1	1	0	0	0	0	6.6	17.4	211	0.97	1.25	3.6	1.1	81	48	135	3.5	98	106	275	1400	500	1	0	0	0	0	0	0	0	0	0	350
		5	0	76	1	26.6	10	5	1	0	0	0	0	3.9	1.5	1	4	0	0	0	1	0	6.8	13.9	301	0.98	1.4	4.8	0.3	57	23	140	4	101	160	220	1900	0	0	0	0	0	0	0	0	0	0	0	180
		5	0	51	1	26.5	7	5	1	0	0	0	0	4	22.8	1	1	1	0	0	0	0	7.2	14.5	166	1.09	0.72	3.8	0.5	45	67	143	3.8	105	111	137	1800	200	1	0	0	0	0	0	0	0	0	0	370
		5	0	33	1	25.3	8	5	1	0	0	0	0	7	8.8	1	3	0	0	1	0	0	6.8	15.9	195	1.12	0.75	3.6	0.6	28	32	141	4	107	77	177	1750	300	1	0	0	0	0	0	0	0	0	0	265
		5	0	54	1	21.8	6	5	1	0	0	0	0	6.5	8	1	3	0	0	1	0	0	5.9	14.1	129	0.99	0.87	3.8	0.9	37	34	135	4.1	105	96	155	2100	450	1	0	0	0	0	0	0	0	0	0	460
		5	0	43	0	23.3	7	6	1	0	0	0	0	14		1	1	1	0	0	0	0	5.6	11.1	258	1.07	0.49	3.3	0.8	171	34	134	4.6	103	104	176	2000	0	0	0	0	0	0	0	0	0	0	0	520
		5	0	46	1	21.4	6	5	1	0	0	0	0	2.5	21.9	1	3	0	0	1	0	0	4.9	14.8	221	0.98	0.78	4.2	0.6	43	39	137	3.7	98	134	158	2600	500	1	0	0	0	0	0	0	0	0	0	210
		5	0	56	1	22.7	7	5	1	1	0	0	0	2.5	0.76	1	4	0	0	0	1	0	2.8	12.4	84	1.05	0.7	3.6	0.6	24	33	138	4.3	106	230	113	1660	0	0	0	0	0	0	0	0	0	0	0	250
		5	0	60	1	26.4	7	5	1	1	1	0	0	1.8	342	1	1	1	0	0	0	0	6.6	16	168	1.04	0.98	3.8	0.7	47	61	136	4.4	100	159	205	2250	0	0	0	0	0	0	0	0	0	0	0	410
		5	0	46	1	24.2	7	5	1	0	0	0	0	5.5	6.7	1	5	0	1	0	0	0	6	13.5	134	0.99	0.79	3.7	1.1	31	33	139	4.2	104	119	171	1650	0	0	0	0	0	0	0	0	0	0	0	550
		5	0	47	1	25.8	8	5	1	0	0	0	0	1.7	45.9	1	3	0	0	1	0	0	5.7	14.8	109	1.1	1.02	4	1	33	33	143	4	105	98	125	2850	500	1	0	0	0	0	0	0	0	0	0	550
		5	0	51	1	27.1	7	5	1	0	0	0	0	2.9	9.3	1	4	0	0	0	1	0	5.5	15	142	1.02	0.82	4.3	1	36	34	140	4.2	107	82	150	3150	750	1	0	0	0	0	0	0	0	0	0	700
		5	0	58	1	27.4	6	5	1	0	0	0	0	1.7	9.6	1	1	1	0	0	0	0	3.9	13.1	130	0.98	0.7	3.7	0.6	39	43	139	3.9	108	97	173	1800	300	1	0	0	0	0	0	0	0	0	0	350
		5	0	68	1	22.6	6	6	1	1	0	0	0	2.5		0	10	0	0	0	0	0	12.4	14.6	196	0.98	0.49	3.3	0.9	18	17	132	3.9	98	232	177	650	0	0	0	0	0	0	0	0	0	0	0	110
		5	0	53	1	23.8	6	5	1	0	0	0	0	2.2	1.5	1	5	0	1	0	0	0	5.5	15.4	152	0.99	0.81	4.4	0.9	95	96	138	4.2	106	95	159	2300	500	1	0	0	0	0	0	0	0	0	0	380
		5	0	55	1	28.1	8	5	1	0	0	0	0	2.5	14	1	1	1	0	0	0	0	5	15.7	147	1.06	0.76	3.8	1.3	40	64	138	4.1	101	166	108	1700	500	1	0	0	0	0	0	0	0	0	0	450
		5	0	70	1	25.5	6	5	1	0	0	0	0		0.93	0	9	0	0	0	0	0	4.5	13.3	197	0.95	0.67	4.4	0.4	30	40	138	4.3	101	99	199	1700	150	1	0	0	0	0	0	0	0	0	0	140
		5	0	64	0	31.1	7	5	1	1	1	0	0	10.5	3	1	5	0	1	0	0	0	6.3	12.1	250	1.05	0.51	3.6	0.4	73	71	139	4	104	173	149	3600	500	1	0	0	0	0	0	0	0	0	0	1040
		5	0	54	1	21	6	5	1	0	0	0	0	1.5	4.4	1	6	0	0	0	0	0	5.4	13.7	153	0.99	0.89	3.9	0.5	31	47	141	4	103	86	155	1600	0	0	0	0	0	0	0	0	0	0	0	140
		5	0	39	1	22.5	6	5	1	0	0	0	0	2.5	1.6	1	4	0	0	0	1	0	5.8	16.8	198	0.97	1	4.4	0.9	23	28	140	3.9	97	83	198	280	500	1	0	0	0	0	0	0	0	0	0	245
		5	0	63	0	22.7	6	6	1	0	0	0	0	9.5	3.4	1	3	0	0	1	0	0	4.9	13.1	116	0.96	0.49	3.2	0.6	270	87	139	4	105	90	232	1850	500	1	0	0	0	0	0	0	0	0	0	340
		5	0	65	1	18.8	6	5	1	0	0	0	0	1.3	4.6	1	4	0	0	0	1	0	9.3	15.3	186	0.97	0.76	4.5	1	27	18	136	4.1	104	99	240	1750	500	1	0	0	0	0	0	0	0	0	0	610
		5	0	64	1	28.6	7	5	1	0	0	0	0	4.8	3	1	5	0	1	0	0	0	4.9	11.4	207	1.06	0.76	3.8	0.5	43	61	141	3.7	105	231	158	2380	400	1	0	0	0	0	0	0	0	0	0	300
		5	0	68	1	19.8	7	5	1	0	0	0	0	2.7	5.3	1	4	0	0	0	1	0	4.5	14.1	99	1.07	0.73	4.3	1	60	65	139	4	102	93	172	2050	500	1	0	0	0	0	0	0	0	0	0	510
		5	0	75	0	24.4	7	5	1	0	0	0	0	3.8	7.7	1	1	1	0	0	0	0	3.8	14.2	138	1.09	0.77	3.9	0.6	32	36	140	3.8	104	122	151	1800	500	1	0	0	0	0	0	0	0	0	0	850
		5	0	54	1	24.9	7	5	1	0	0	0	0	5.8	5.6	1	4	0	0	0	1	0	7.4	15.2	197	1.01	0.73	3.6	0.7	22	35	140	4.3	102	99	149	2200	1000	1	0	0	0	0	0	0	0	0	0	380
		5	0	58	1	22.1	7	5	1	0	0	0	0	8.5	1.1	1	4	0	0	0	1	0	6.8	12.9	359	1.04	0.8	3.9	0.6	32	30	137	4.5	104	77	156	2350	400	1	0	0	0	0	0	0	0	0	0	930
		5	0	56	1	22.3	6	5	1	1	0	0	0	4.5	3.6	1	3	0	0	1	0	0	4.9	15.5	156	0.95	0.76	4.5	0.8	23	20	138	4.4	102	209	165	1250	0	0	0	0	0	0	0	0	0	0	0	490
		5	0	65	1	25.1	7	6	1	0	0	0	0	5.4	5.4	0	9	0	0	0	0	0	3.7	14.3	72	1.01	0.72	3.5	0.6	26	14	139	3.8	104	125	138	1900	0	0	0	0	0	0	0	0	0	0	0	160
		5	0	65	0	26.4	10	6	1	0	0	0	0	3.5	47.1	0	10	0	0	0	0	0	4.1	12.3	83	1.2	0.57	2.9	1.6	114	64	142	3.6	108	92	214	1900	500	1	0	0	0	0	0	0	0	0	0	180
		5	0	53	1	21.8	7	5	1	0	0	0	0	12.5	11.5	1	1	1	0	0	0	0	8.4	9.4	466	1.03	0.68	3.8	0.5	45	36	139	4.3	104	98	144	2800	500	1	0	0	0	0	0	0	0	0	0	325
		5	0	56	0	25.3	7	5	1	0	0	0	0	5.8	5.4	1	1	1	0	0	0	0	3	13.2	123	1.01	0.76	4	0.8	41	19	138	4.3	101	106	204	1650	0	0	0	0	0	0	0	0	0	0	0	220
		5	0	36	1	23.5	6	5	1	0	0	0	0	15	65.6	1	1	1	0	0	0	0	4.9	14.5	251	0.97	0.85	4.1	0.5	44	104	140	4.1	102	101	171	2300	400	1	0	0	0	0	0	0	0	0	0	510
		5	0	47	1	25.7	8	5	1	0	0	0	0	3.4		1	5	0	1	0	0	0	4	13.7	174	1.11	0.89	3.8	1	14	16	141	4	105	129	133	1400	0	0	0	0	0	0	0	0	0	0	0	100
		5	0	55	1	22.3	7	5	1	0	0	0	0	1	3	1	4	0	0	0	1	0	7	13.9	201	1.07	0.78	4.3	1	22	17	142	4.2	106	91	137	2850	500	1	0	0	0	0	0	0	0	0	0	680
		5	0	75	1	24	6	5	1	0	0	0	0	14	5.6	1	6	0	0	0	0	0	5.7	14.4	395	0.87	0.99	3.9	0.7	52	73	138	4.3	99	106	276	2000	1000	1	0	0	0	0	0	0	0	0	0	150
		5	0	47	1	23	7	5	1	0	0	0	0	7	13.4	1	5	0	1	0	0	0	5	13.5	147	1.09	0.78	3.8	0.6	44	30	137	4.4	104	95	170	2500	0	0	0	0	0	0	0	0	0	0	0	530
		5	0	62	1	25	7	5	1	1	1	0	0	2.3	46.5	1	1	1	0	0	0	0	6.1	14.7	123	1	0.78	3.6	1.1	44	40	142	3.9	105	98	144	1600	150	1	0	0	0	0	0	0	0	0	0	360
		5	0	53	1	27.6	6	5	1	0	0	0	0		0.97	1	5	0	1	0	0	0	6.6	15.4	220	0.99	0.9	4.4	0.2	30	57	142	4.2	104	97	223	1950	500	1	0	0	0	0	0	0	0	0	0	220
		5	0	46	1	28.1	6	5	1	0	0	0	0	8	1410	1	1	1	0	0	0	0	4.7	16.2	238	0.96	0.93	3.9	0.6	18	20	136	4.1	100	188	171	1400	320	1	0	0	0	0	0	0	0	0	0	90
		5	0	33	1	34.2	7	5	1	0	0	0	0	11.5	132000	0	9	0	0	0	0	0	5.7	17.1	173	1.02	1.05	4.2	0.9	153	55	140	4.1	102	90	261	2500	250	1	0	0	0	0	0	0	0	0	0	255
		5	0	61	1	22.4	6	5	1	0	0	0	0	7.8	55700	1	5	0	1	0	0	0	6.2	13.2	170	0.97	0.63	4.1	0.7	41	61	141	3.9	102	103	139	1100	0	0	0	0	0	0	0	0	0	0	0	640
		5	0	62	1	28.3	8	6	1	0	0	0	0	2.7	12.5	0	10	0	0	0	0	0	7.1	15.7	112	1.07	1.07	3.4	0.9	40	43	140	4.4	99	98	202	3000	0	0	0	0	0	0	0	0	0	0	0	170
		5	0	66	1	25.7	6	5	1	0	1	0	0		67.7	0	9	0	0	0	0	0	7.8	15	209	0.99	0.66	4.1	0.3	32	32	141	4.1	104	113	151	1600	0	0	0	0	0	0	0	0	0	0	0	330
		5	0	58	1	22.1	7	5	1	0	0	0	0	12.3	512000	1	1	1	0	0	0	0	6.7	15.5	299	1.05	0.84	3.8	0.4	31	21	137	4.5	98	152	132	2000	500	1	0	0	0	0	0	0	0	0	0	460
		5	0	57	0	28.4	7	5	1	0	0	0	0	7	5.8	1	5	0	1	0	0	0	3	11.9	84	1.1	0.64	3.7	0.3	35	41	137	4.2	100	124	155	2150	500	1	0	0	0	0	0	0	0	0	0	1130
		5	0	67	1	20	6	5	1	0	0	0	0	2.5	8.3	1	3	0	0	1	0	0	5.1	14.8	149	1	0.78	4.3	0.6	20	17	143	3.7	104	122	148	2000	100	1	0	0	0	0	0	0	0	0	0	150
		5	0	50	0	24.7	6	5	1	0	0	0	0	11	867000	1	5	0	1	0	0	0	5.8	13.3	258	0.94	0.46	4.1	0.3	36	53	142	4.8	105	115	202	1300	100	1	0	0	0	0	0	0	0	0	0	310
		5	0	55	1	30.1	7	5	1	0	0	0	0	3	10.5	1	3	0	0	1	0	0	7.4	15.5	183	1.01	0.71	3.9	0.4	18	27	143	4.5	104	84	191	2050	500	1	0	0	0	0	0	0	0	0	0	675
		5	0	50	1	25	6	5	1	0	0	0	0	4	16.7	1	3	0	0	1	0	0	5.6	14.7	155	1	0.76	3.9	0.3	26	37	141	3.8	107	136	148	2100	100	1	0	0	0	0	0	0	0	0	0	400
		5	0	54	1	18.7	7	5	1	0	0	0	0	6	10500	1	1	1	0	0	0	0	5.1	13.6	179	1.02	0.76	3.7	0.7	33	40	141	4	104	88	152	1650	0	0	0	0	0	0	0	0	0	0	0	540
		5	0	49	1	20.3	7	5	1	0	0	0	0	2.7	7	1	5	0	1	0	0	0	5.2	14.9	81	1.01	0.82	4	0.7	31	16	144	4.3	106	100	112	2300	0	0	0	0	0	0	0	0	0	0	0	380
		5	0	63	0	21.3	8	5	1	0	1	0	0	2.7	55.6	1	1	1	0	0	0	0	1.7	10.6	63	1.11	0.47	3.7	0.6	40	41	142	3.5	106	128	181	1100	500	1	0	0	0	0	0	0	0	0	0	300
		5	0	35	1	27.8	10	6	1	0	0	0	0	12	2610	1	1	1	0	0	0	0	7	15.3	349	1.2	0.77	3.5	1.6	52	52	138	4.4	100	73	192	2300	1000	1	0	0	0	0	0	0	0	0	0	300
		5	0	51	1	25.4	6	5	1	0	0	0	0	2.8	1	1	1	1	0	0	0	0	9.1	14.7	277	0.96	0.69	4.3	0.5	11	38	140	4.8	103	121	166	950	500	1	0	0	0	0	0	0	0	0	0	740
		5	0	70	0	19.1	6	5	1	0	0	0	0	23	649000	0	10	0	0	0	0	0	6.6	13.2	668	0.93	0.49	3.7	0.3	98	27	136	4.5	100	91	437	1600	0	0	0	0	0	0	0	0	0	0	0	760
		5	0	70	1	21.7	6	5	1	0	0	0	0	3	3	0	9	0	0	0	0	0	6.2	13.2	170	1	0.94	4	0.4	23	16	140	4.3	105	110	165	1000	0	0	0	0	0	0	0	0	0	0	0	130
		5	0	57	1	23.2	8	5	1	0	0	0	0	5.4	2.8	0	10	0	0	0	0	0	2.4	12.7	125	1.04	0.74	3.8	1.2	24	18	139	4	102	131	163	2650	0	0	0	0	0	0	0	0	0	0	0	1170
		5	0	52	1	26.1	7	5	1	0	0	0	0	2	4.8	1	1	1	0	0	0	0	7.1	14.2	123	1.01	0.85	3.8	0.4	26	31	136	4.2	102	100	116	1700	500	1	0	0	0	0	0	0	0	0	0	300
		5	0	55	1	18.4	7	5	1	0	0	0	0	1.5	11.5	1	3	0	0	1	0	0	4.4	13.7	129	1.01	0.69	3.7	0.3	33	32	139	4.2	103	109	167	2000	420	1	0	0	0	0	0	0	0	0	0	340
		5	0	50	1	24.8	6	5	1	0	0	0	0	2	8.3	1	4	0	0	0	1	0	7.5	15.4	154	1	0.76	4.1	0.4	30	55	142	4.4	105	93	241	950	450	1	0	0	0	0	0	0	0	0	0	280
		5	0	40	1	22.6	6	5	1	0	0	0	0	14		1	6	0	0	0	0	0	4.2	12.1	215	0.99	0.83	3.6	0.9	32	42	137	4.2	101	121	141	3200	1000	1	0	0	0	0	0	3	0	0	1	1300
		5	0	77	1	24.8	8	5	1	0	0	0	0	5.2	57.3	1	4	0	0	0	1	0	6	11.4	228	1.07	1.14	3.7	0.7	24	23	138	4.3	102	103	198	2400	500	1	0	0	0	0	0	0	0	0	0	970
		5	0	78	1	26.9	8	5	1	0	0	0	0	3.6	3.6	0	10	0	0	0	0	0	6.5	12.9	215	1.05	1.13	4.3	0.6	24	24	137	3.7	99	98	220	900	0	0	0	0	0	0	0	0	0	0	0	145
		5	0	67	1	23.5	6	5	1	0	0	0	0	2.5	543	1	3	0	0	1	0	0	6	14.1	162	0.98	0.97	3.8	0.6	33	34	139	4.3	105	115	191	2100	850	1	0	0	0	0	0	0	0	0	0	215
		5	0	73	0	27.3	8	6	1	0	0	0	0		45.9	0	10	0	0	0	0	0	2.6	9.8	48	1.2	0.99	3	0.8	28	25	140	3.4	106	98	186	1400	0	0	0	0	0	0	0	0	0	0	0	135
		5	0	59	1	25.5	9	5	1	0	0	0	0	3.5	28800	1	5	0	1	0	0	0	4	15.3	96	1.16	1.06	3.8	0.9	40	33	138	4.1	100	229	176	2050	0	0	0	0	0	0	0	0	0	0	0	790
		5	0	55	1	25.6	7	5	1	0	1	0	0	7	2.8	1	4	0	0	0	1	0	6.8	14.2	212	1.06	0.87	3.9	0.6	29	10	140	3.6	106	118	179	1200	350	1	0	0	0	0	0	0	0	0	0	700
		5	0	72	1	26.5	7	5	1	0	0	0	0	3	61.7	1	4	0	0	0	1	0	4.1	14.1	145	1.03	0.95	4.5	1.1	52	62	139	4.3	102	120	147	1450	1000	1	0	0	0	0	0	0	0	0	0	300
		5	0	52	1	31.5	7	5	1	0	0	0	0	3.5	30300	1	5	0	1	0	0	0	4.3	15.4	127	1.04	0.95	3.9	0.6	92	175	143	4.1	108	139	129	1600	0	0	0	0	0	0	0	0	0	0	0	600
		5	0	74	1	22.6	9	6	1	0	0	0	0	4	3.5	1	4	0	0	0	1	0	6.4	14.9	201	1.03	0.94	3.8	2	25	40	141	4.1	102	111	134	1800	150	1	0	0	0	0	0	0	0	0	0	270
		5	0	61	1	22.5	7	5	1	0	0	0	0		21.9	1	1	1	0	0	0	0	10.4	16.1	213	1.05	0.97	3.6	0.8	31	30	137	3.7	102	171	183	1900	500	1	0	0	0	0	0	0	0	0	0	450
		5	0	47	1	20.3	7	5	1	0	0	0	0	3	1040	1	4	0	0	0	1	0	5.8	13.1	165	1.08	1.02	3.9	1	25	30	140	4	105	86	136	2750	500	1	0	0	0	0	0	0	0	0	0	770
		5	0	59	1	25.9	7	5	1	0	0	0	0	1.3	5.3	1	1	1	0	0	0	0	6.9	15.6	143	1.02	0.84	3.9	0.3	26	41	137	4	102	178	205	1000	500	1	0	0	0	0	0	0	0	0	0	840
		5	0	56	1	27.3	6	5	1	0	0	0	0	5.5	41.9	1	4	0	0	0	1	0	4.8	16.1	164	0.96	0.8	3.9	0.4	59	45	140	4.4	104	89	218	2050	0	0	0	0	0	0	0	0	0	0	0	191
		5	0	82	1	28.9	7	5	1	0	0	0	0	5	2.8	0	9	0	0	0	0	0	3.2	14.5	168	1.07	0.84	3.9	0.7	29	12	141	4.4	103	104	194	1600	500	1	0	0	0	0	0	0	0	0	0	270
		5	0	59	1	27	7	6	1	0	0	0	0	4	12.5	0	10	0	0	0	0	0	5.2	13.9	193	1.08	0.8	3.5	1	34	35	138	3.9	104	154	176	2110	500	1	0	0	0	0	0	0	0	0	0	970
		5	0	51	1	27.1	6	5	1	0	0	0	0	3.5	6.7	1	3	0	0	1	0	0	5.6	15.2	169	0.97	0.89	3.9	1	33	49	138	3.9	105	137	283	2700	400	1	0	0	0	0	0	0	0	0	0	630
		5	0	48	1	24.4	6	5	1	0	0	0	0	7	8.4	1	1	1	0	0	0	0	6.7	14.3	200	0.99	0.88	4.1	0.3	30	48	139	4.5	100	99	140	1820	700	1	0	0	0	0	0	0	0	0	0	150
		5	0	69	1	19.5	7	6	1	0	0	0	0	8	5370	1	1	1	0	0	0	0	4.3	12.8	166	1	0.86	3.3	1.1	48	45	137	4.7	100	95	92	2400	1000	1	0	0	0	0	0	0	0	0	0	1140
		5	0	56	1	25.9	8	5	1	0	0	0	0		8.5	1	5	0	1	0	0	0	6.4	16.4	90	1.05	0.93	4.4	1.2	34	33	140	4	103	97	186	1650	300	1	0	0	0	0	0	0	0	0	0	180
		5	0	62	0	26.2	6	5	1	0	0	0	0	4.7	0.9	0	10	0	0	0	0	0	4.7	13.7	153	0.98	0.65	4.4	0.5	51	38	143	4.5	105	106	154	1100	500	1	0	0	0	0	0	0	0	0	0	370
		5	0	70	1	25	7	6	1	0	1	0	0		1.9	1	1	1	0	0	0	0	9.2	13.5	250	1.02	0.81	3.5	0.5	18	10	138	4.2	102	89	206	1300	550	1	0	0	0	0	0	0	0	0	0	960
		5	0	56	1	23.5	7	5	1	0	0	0	0	3.5	2.2	1	3	0	0	1	0	0	6.3	15.1	169	0.98	1.01	4.4	0.9	29	21	139	3.8	105	97	160	2400	150	1	0	0	0	0	0	0	0	0	0	560
		5	0	49	1	28.6	8	5	1	0	0	0	0	3.5	106	0	9	0	0	0	0	0	6.4	13.9	169	1.18	0.91	3.7	0.6	41	43	139	3.8	103	119	172	4150	500	1	0	0	0	0	0	2	0	0	1	500
		5	0	51	1	26.4	6	5	1	0	0	0	0		654	1	6	0	0	0	0	0	6.4	15	160	0.98	0.85	3.9	0.6	27	26	139	3.4	101	108	163	2100	500	1	0	0	0	0	0	0	0	0	0	510
		5	0	46	1	26.5	6	5	1	0	0	0	0	4	2.8	1	1	1	0	0	0	0	5.8	14.4	237	0.97	0.8	4.4	0.4	49	94	141	4.4	103	99	171	1700	500	1	0	0	0	0	0	0	0	0	0	490
		6	0	68	1	22.6	12	6	1	1	0	0	0	9.7		0	8	0	0	0	0	0	6	9.4	180	1.03	1.38	3.1	1.6	30	24	140	4.1	105	159	187	3400	0	0	0	0	0	0	0	4	0	0	1	780
		6	0	59	1	23.4	9	5	1	0	0	0	0	1.8	10.5	1	3	0	0	1	0	0	5.4	15.8	156	1.09	1.18	3.7	0.9	28	25	142	4.2	105	98	105	2700	0	0	0	0	0	0	0	0	0	0	0	320
		6	0	70	1	23	8	5	1	0	0	0	0	10.5	2	1	5	0	1	0	0	0	4.6	14.1	284	0.94	1.2	3.6	0.5	50	58	140	4.5	101	84	248	1400	0	0	0	0	0	0	0	0	0	0	0	90
		6	0	72	1	21.2	7	5	1	0	0	0	0	8	2940	1	6	0	0	0	0	0	5.8	14.5	174	0.92	1.05	3.8	0.5	21	17	140	4.2	100	154	159	2100	200	1	0	0	0	0	0	0	0	0	0	650
		6	0	71	1	24.8	6	5	1	1	1	0	0	7.3	6.4	1	5	0	1	0	0	0	6.7	13.8	272	0.9	0.95	3.6	0.5	20	19	135	4.7	101	261	104	1500	450	1	0	0	0	0	0	0	0	0	0	285
		6	0	71	1	20.1	7	5	1	0	1	0	0	1.5	89500	1	1	1	0	0	0	0	4.3	12	93	1.07	0.84	3.7	0.3	30	15	138	4.1	103	115	132	1900	450	1	0	0	0	0	0	0	0	0	0	175
		6	0	48	1	24.8	6	5	1	0	0	0	0	4	12.9	1	3	0	0	1	0	0	4.3	15.9	128	0.87	0.88	3.9	0.5	37	55	140	4.1	103	84	238	1900	300	1	0	0	0	0	0	0	0	0	0	240
		6	0	52	1	24.8	9	6	1	0	0	0	0	2.3	16.6	0	10	0	0	0	0	0	4	13.5	80	1.31	0.52	3.4	1	63	47	139	3.9	106	118	167	1100	0	0	0	0	0	0	0	0	0	0	0	260
		6	0	48	1	27	7	5	1	0	0	0	0	3.5	5.1	0	9	0	0	0	0	0	5	14.8	173	1.01	0.87	3.7	0.4	30	44	142	3.8	107	112	181	1200	0	0	0	0	0	0	0	0	0	0	0	200
		6	0	44	1	26.4	7	5	1	0	0	0	0	2.8	238000	1	4	0	0	0	1	0	3.7	14.6	157	1.02	0.74	4	0.5	35	50	140	4.2	102	157	190	1800	500	1	0	0	0	0	0	0	0	0	0	245
		6	0	25	1	26.8	7	5	1	0	0	0	0	12	54700	1	5	0	1	0	0	0	5.2	15.9	251	0.96	0.81	4.2	1.1	43	34	140	4.3	103	122	144	450	300	1	0	0	0	0	0	0	0	0	0	230
		6	0	46	1	22.7	7	6	1	0	0	0	0	5	85.2	1	4	0	0	0	1	0	6	13.5	118	1.03	0.67	3.4	0.5	50	32	138	4.4	102	130	129	2700	1000	1	0	0	0	0	0	0	0	0	0	270
		6	0	58	0	23.3	6	5	1	0	0	0	0	8	1.5	0	8	0	0	0	0	0	6.1	13.2	153	0.96	0.62	3.8	0.5	46	88	142	4.4	106	126	158	1400	500	1	0	0	0	0	0	0	0	0	0	580
		6	0	40	1	22.3	8	5	1	0	0	0	0		8.8	1	1	1	0	0	0	0	3.1	11.7	115	1.17	0.79	3.7	0.5	20	20	142	4.4	106	101	125	1700	1000	1	0	0	0	0	0	0	0	0	0	460
		6	0	37	1	21.1	9	5	1	0	0	0	0	12	3410	1	1	1	0	0	0	0	6.7	20.6	245	1.15	0.8	4.3	1.2	62	47	139	4.6	102	98	208	2100	500	1	0	0	0	0	0	0	0	0	0	800
		6	0	58	1	23.7	10	7	2	0	0	0	0	7.9	40200	1	1	1	0	0	0	0	7.2	10.9	82	1.12	0.85	3.3	2	39	93	131	3.6	93	198	114	2110	0	0	0	0	0	0	0	2	0	0	1	1380
		6	0	71	1	31.2	6	6	1	0	0	0	0	3.4	2.2	1	3	0	0	1	0	0	7.7	13.1	183	0.93	0.61	3.4	0.5	25	26	141	4.4	104	139	159	2900	300	1	0	0	0	0	0	0	0	0	0	300
		6	0	63	1	22.7	6	5	1	0	1	0	0	15	2.7	0	8	0	0	0	0	0	6.9	13.9	258	0.9	0.63	3.7	0.5	28	17	139	4.7	102	107	163	1500	500	1	0	0	0	0	0	0	0	0	0	365
		6	0	46	1	25.9	8	6	1	0	0	0	0		4080	1	1	1	0	0	0	0	4.7	12.1	136	1.06	0.71	3.1	1.3	92	109	138	3.8	104	95	144	2800	0	0	0	0	0	0	0	0	0	0	0	650
		6	0	56	1	20.3	7	6	1	0	0	0	0		20300	0	9	0	0	0	0	0	4.7	10.1	143	1.07	0.74	3.3	0.5	85	56	136	4.1	99	123	145	2800	950	1	0	0	0	0	0	0	0	0	0	1030
		6	0	58	0	19.6	6	5	1	0	0	0	0	10.5		1	1	1	0	0	0	0	5.8	13.9	228	0.92	0.53	3.7	0.6	208	66	133	5	97	212	180	1950	0	0	0	0	0	0	0	0	0	0	0	930
		6	0	32	0	20.4	6	5	1	0	0	0	0		1.1	0	10	0	0	0	0	0	17.2	11.2	255	0.98	0.51	3.6	0.1	16	8	142	3.8	105	76	226	750	0	0	0	0	0	0	0	0	0	0	0	100
		6	0	54	1	25.1	6	5	1	0	0	0	0	10	154000	0	8	0	0	0	0	0	4.3	14.8	209	0.92	0.89	4	0.5	111	108	143	4.4	104	94	171	2300	350	1	0	0	0	0	0	0	0	0	0	830
		6	0	51	1	21.4	7	5	1	0	0	1	0	3.2	4.2	1	3	0	0	1	0	0	5.6	15	150	1.05	0.9	3.8	0.7	29	28	139	4.2	103	96	157	1900	0	0	0	0	0	0	0	0	0	0	0	530
		6	0	53	1	23.2	6	5	1	0	0	0	0	6.5	2	0	8	0	0	0	0	0	8.8	16.3	157	0.94	0.8	4.2	0.6	50	41	138	4.9	100	92	210	2400	150	1	0	0	0	0	0	0	0	0	0	230
		6	0	39	1	23.3	7	5	1	0	0	0	0		5.6	1	1	1	0	0	0	0	4.4	13.2	148	1.06	0.77	3.9	0.6	43	40	142	4.2	105	103	175	4000	0	0	0	0	0	0	0	0	0	0	0	270
		6	0	52	1	22.2	7	5	1	0	1	0	0	3.5	2.9	0	10	0	0	0	0	0	7.6	14.9	151	1.04	0.81	4	0.7	27	25	142	4.7	102	162	163	3350	0	0	0	0	0	0	0	0	0	0	0	203
		6	0	52	1	19.5	7	5	1	0	0	0	0	7.5	21.7	1	3	0	0	1	0	0	4	11.8	162	1.04	0.81	3.8	1	38	20	142	4	104	99	112	3550	0	0	0	0	0	0	0	0	0	0	0	500
		6	0	47	1	22.7	8	5	1	0	0	0	0	12.5	357000	1	6	0	0	0	0	0	5.4	13.5	226	1.2	0.64	3.6	0.6	78	15	137	4.2	100	135	204	2350	0	0	0	0	0	0	0	0	0	0	0	310
		6	0	38	1	23.9	8	6	1	0	0	0	0	14	410000	1	6	0	0	0	0	0	4.5	14.1	200	0.97	0.69	3.3	1.4	54	47	141	4.2	107	78	257	6450	0	0	1250	1	0	0	1	0	0	0	0	2140
		6	0	52	1	22.4	7	6	1	1	0	0	0		3.7	1	3	0	0	1	0	0	2.2	11.5	70	1.09	0.77	3.1	0.3	55	29	141	4.4	108	136	153	1530	0	0	0	0	0	0	0	0	0	3	1	360
		6	0	56	1	29.5	8	5	1	0	0	0	0	8.5	8.6	1	3	0	0	1	0	0	7.5	14.9	195	1	0.68	4.8	1.5	36	46	138	3.8	108	115	194	1750	500	1	0	0	0	0	0	0	0	0	0	345
		6	0	69	1	24.5	6	5	1	0	0	0	0		1.6	0	10	0	0	0	0	0	5.8	13.7	151	0.99	0.75	3.7	0.3	23	19	140	4	105	122	115	2700	0	0	0	0	0	0	0	0	0	0	0	250
		6	0	51	1	24.8	7	5	1	0	0	0	0	4	279	0	8	0	0	0	0	0	5.3	15.3	159	1.02	0.85	4.4	0.7	18	21	139	4.1	101	107	207	2500	0	0	0	0	0	0	0	0	0	0	0	380
		6	0	42	1	26.9	6	5	1	0	0	0	0		5	1	1	1	0	0	0	0	7.1	15.5	209	0.97	0.61	4.1	0.4	43	74	138	4.4	104	109	190	3600	0	0	0	0	0	0	0	0	0	0	0	660
		6	0	59	0	30.6	6	5	1	0	1	0	0	5	1.1	1	3	0	0	1	0	0	6.3	15.2	183	1	0.68	3.6	0.3	37	15	141	4.1	106	127	172	2100	0	0	0	0	0	0	0	0	0	0	0	620
		6	0	54	1	26	8	6	1	0	0	0	0		6.2	0	10	0	0	0	0	0	4	13.7	66	1.12	0.67	3.5	1.1	27	19	142	4	108	106	117	1650	0	0	0	0	0	0	0	0	0	0	0	530
		6	0	53	1	20.3	8	5	1	0	0	0	0	4.1	31.2	1	3	0	0	1	0	0	3.8	11.3	97	1.11	0.77	3.9	0.9	40	44	141	3.8	105	89	132	2200	0	0	0	0	0	0	0	0	0	0	0	550
		6	0	58	1	25.8	6	5	1	0	0	0	0	4.8	2.1	1	4	0	0	0	1	0	6.5	15.2	285	0.92	0.76	3.8	0.4	29	33	143	4.3	105	105	169	1900	0	0	0	0	0	0	0	0	0	0	0	310
		6	0	57	1	19.1	8	7	2	0	0	0	0	2.1	8.5	1	3	0	0	1	0	0	4.9	10.9	279	1.13	0.71	2.7	0.3	30	23	137	4	102	139	93	1050	0	0	500	1	0	0	1	0	0	0	0	170
		6	0	35	1	23.8	6	5	1	0	0	0	0	3	1.9	1	4	0	0	0	1	0	3.7	15	113	0.99	0.87	4	0.7	19	28	141	3.8	104	130	122	2200	0	0	0	0	0	0	0	0	0	0	0	350
		6	0	57	1	22.8	7	6	1	0	0	0	0	3.2	23.6	1	3	0	0	1	0	0	5.1	13	138	1.09	0.92	3.3	0.8	95	55	142	4	108	83	149	1250	0	0	250	1	0	0	1	0	0	0	0	140
		6	0	60	1	26.4	6	5	1	0	0	0	0	5	10.6	0	9	0	0	0	0	0	5.4	14.7	180	0.92	0.75	3.6	0.4	15	14	136	3.9	100	236	192	2320	0	0	0	0	0	0	0	0	0	0	0	640
		6	0	61	1	22.6	7	7	2	0	0	0	0	22	524	1	1	1	0	0	0	0	7.6	10.7	394	1.08	0.48	2.4	1	79	15	131	4.3	97	133	112	4650	0	0	1500	1	0	0	1	7	0	0	1	375
		6	0	71	1	26.2	7	6	1	0	0	0	0	4.5		1	5	0	1	0	0	0	5.5	11.6	222	1.01	0.62	3.5	0.5	28	9	138	4.5	98	84	164	2450	0	0	0	0	0	0	0	0	0	0	0	505
		6	0	41	1	21.4	7	6	1	0	0	0	0	11	5.8	0	8	0	0	0	0	0	3.6	14	107	1.01	0.78	3.5	0.6	29	17	141	4.2	105	89	122	2000	0	0	0	0	0	0	0	0	0	0	0	520
		6	0	53	1	21.3	7	6	1	0	0	0	0	2.3	1740	1	1	1	0	0	0	0	4.5	14	201	1.04	0.94	3	0.7	32	38	144	3.8	107	83	141	1950	0	0	0	0	0	0	0	0	0	0	0	440
		6	0	52	0	23	7	6	1	0	0	0	0	3.7	8830	1	3	0	0	1	0	0	3.9	15.3	108	1.01	0.45	3.2	0.5	38	54	145	4.4	107	73	230	5050	0	0	500	1	0	0	1	0	0	0	0	810
		6	0	63	1	19.9	6	5	1	0	0	0	0	4.5	5	1	5	0	1	0	0	0	4.2	13.2	241	0.96	0.95	3.8	0.5	35	27	139	3.9	102	77	212	1850	0	0	0	0	0	0	0	0	0	0	0	210
		6	0	58	1	22.8	8	5	1	0	0	0	0		3	1	3	0	0	1	0	0	2.4	12.7	87	1.13	0.76	3.8	0.6	28	8	139	4	103	154	123	1400	0	0	0	0	0	0	0	0	0	0	0	600
		6	0	70	1	18.9	6	5	1	0	0	0	0	3.7	2.7	1	5	0	1	0	0	0	7.1	14.3	208	0.96	0.73	3.6	0.7	29	30	138	4.4	102	92	190	1300	0	0	0	0	0	0	0	0	0	0	0	120
		6	0	73	1	22.2	7	6	1	1	1	0	0	2.6	1.4	1	1	1	0	0	0	0	4.2	11.5	126	1.04	0.94	3.4	0.6	42	35	141	4.3	105	96	127	1550	0	0	0	0	0	0	0	0	0	0	0	180
		6	0	57	1	27.4	8	6	1	0	0	0	0	5.5	14600	0	8	0	0	0	0	0	4.1	14.4	141	1.13	0.66	3.3	1	45	59	140	4	104	88	162	1900	0	0	0	0	0	0	0	0	0	0	0	315
		6	0	55	1	23.6	7	5	1	0	0	0	0	2.3	2.7	1	5	0	1	0	0	0	3.5	13.9	111	0.97	0.69	3.7	1.3	21	23	137	4.1	99	325	190	1220	0	0	0	0	0	0	0	0	0	0	0	450
		6	0	50	1	21.8	6	5	1	0	0	0	0	4	53.5	1	4	0	0	0	1	0	6.9	15.7	303	0.94	0.92	3.7	0.4	22	38	140	4.3	106	104	196	1250	0	0	0	0	0	0	0	0	0	0	0	190
		6	0	47	1	28.7	7	6	1	0	1	0	0	9		1	4	0	0	0	1	0	5	14.3	138	1.01	0.94	3.2	0.4	151	182	137	4.2	104	160	172	1550	500	1	0	0	0	0	0	0	0	0	0	220
		6	0	58	1	25.3	6	6	1	0	0	0	0	2	28.9	1	4	0	0	0	1	0	8.1	16.3	204	0.99	0.91	3.5	0.4	17	21	141	4	106	114	173	1800	1000	1	0	0	0	0	0	0	0	0	0	590
		6	0	76	1	22.3	8	5	1	1	1	0	0	6	2.2	1	4	0	0	0	1	0	6.9	15.9	193	0.96	1.13	3.8	0.5	32	24	141	4.8	101	81	126	5650	0	0	0	0	0	0	0	0	0	0	0	3000
		6	0	79	1	22.5	6	6	1	0	0	0	0	12.5	56	1	1	1	0	0	0	0	4.7	10.5	213	0.95	0.96	3	0.4	57	21	137	4.7	102	347	151	2250	500	1	0	0	0	0	0	4	0	0	1	160
		6	0	63	1	24.3	8	5	1	1	1	0	0	12	14.4	0	8	0	0	0	0	0	5.3	14.7	261	0.95	0.97	3.6	1.5	122	30	134	4.8	98	299	163	3400	1000	1	0	0	0	0	0	0	0	0	0	255
		6	0	39	1	17.5	6	5	1	0	0	0	0	3.8		1	1	1	0	0	0	0	8.3	16.2	166	1	0.86	4.9	0.7	34	48	144	4.4	108	88	180	2100	0	0	0	0	0	0	0	0	0	0	0	800
		6	0	67	1	23	7	6	1	1	0	0	0		3.1	1	1	1	0	0	0	0	4.8	11.8	212	1.07	0.77	3.4	0.8	35	20	141	4.6	106	116	152	3900	0	0	1000	1	0	0	1	4	0	0	1	1070
		6	0	73	1	23.8	11	5	1	0	0	0	0	6.9	10.1	0	9	0	0	0	0	0	3.9	10.2	186	1.19	0.71	3.8	1.9	36	19	133	3.9	99	97	71	2250	0	0	500	1	0	0	1	1	0	0	1	230
		6	0	53	1	23.4	6	5	1	0	1	0	0	2.8	2.1	1	3	0	0	1	0	0	5.4	14.8	136	0.96	0.92	3.7	0.4	29	39	142	4.1	106	134	153	2500	0	0	0	0	100	1	1	0	0	0	0	720
		6	0	75	1	24.4	6	5	1	0	0	0	0	8.5	4.2	0	8	0	0	0	0	0	8	13.9	262	0.95	0.94	4.1	0.5	48	42	139	4.3	103	99	263	2300	400	1	0	0	0	0	0	0	0	0	0	580
		6	0	62	1	25.3	9	6	1	0	0	0	0	12	145	1	1	1	0	0	0	0	5.1	11.1	147	1.11	1.17	3.5	0.7	59	38	143	4.4	108	107	168	3800	500	1	0	0	0	0	0	1	0	0	1	540
		6	0	52	1	19.7	7	5	1	0	0	0	0	7.3	2.8	1	4	0	0	0	1	0	10.6	16.7	197	1	1.07	4.3	0.6	53	68	142	4.7	105	113	179	4100	0	0	0	0	0	0	0	0	0	0	0	440
		6	0	50	0	22.9	6	6	1	0	0	0	0	6.9	1.9	1	3	0	0	1	0	0	6	11.9	186	0.96	0.59	3.5	0.4	19	12	141	4.3	105	95	213	3150	0	0	0	0	0	0	0	0	0	0	0	455
		6	0	61	1	24.8	7	6	1	0	0	0	0	3	7.6	1	4	0	0	0	1	0	4.1	15	98	1.03	0.88	3.5	0.8	18	20	143	4.1	107	123	183	1500	0	0	0	0	0	0	0	0	0	0	0	165
		6	0	70	1	23.8	7	5	1	0	0	0	0	3.2	2.3	1	3	0	0	1	0	0	7.3	13.4	228	1.04	0.98	4	0.5	42	60	140	4.5	102	193	170	1960	0	0	0	0	0	0	0	0	0	0	0	340
		6	0	44	1	24.5	7	6	1	0	0	0	0	4.5	11.5	1	5	0	1	0	0	0	4.7	16.4	112	1.02	0.81	3.4	0.5	48	64	139	4.4	104	97	163	1900	0	0	0	0	0	0	0	0	0	0	0	830
		6	0	68	1	27.1	7	5	1	1	1	0	0	5	3.1	0	9	0	0	0	0	0	6	13.3	192	1.02	0.86	3.7	0.6	27	33	143	4.1	106	119	149	2160	0	0	0	0	0	0	0	0	0	0	0	630
		6	0	63	0	28	7	5	1	0	0	0	0	2.8	5.6	1	4	0	0	0	1	0	3.7	13.3	159	1.07	0.68	3.6	0.4	57	37	140	3.7	105	134	172	1900	0	0	250	1	0	0	1	0	0	0	0	790
		6	0	49	1	25.7	6	5	1	0	0	0	0	12	3.5	1	5	0	1	0	0	0	4.6	13.3	149	0.91	0.89	3.7	0.3	47	25	144	4.5	104	89	228	2200	0	0	0	0	0	0	0	0	0	0	0	920
		6	0	70	1	28	7	5	1	0	0	0	0		5800	1	6	0	0	0	0	0	4.4	13.9	140	1.01	0.86	3.6	1.1	16	14	142	4.2	102	103	207	3300	1200	1	1250	1	0	0	1	8	2	10	1	630
		6	0	45	1	22	6	5	1	0	0	0	0	4	26.5	1	3	0	0	1	0	0	7.2	16.7	204	1	0.97	4	0.6	33	33	137	3.8	101	153	149	2500	0	0	0	0	0	0	0	0	0	0	0	450
		6	0	71	1	18.5	8	5	1	0	0	0	0	2.3	79	1	3	0	0	1	0	0	3.8	13.4	145	1.1	1.01	4	0.5	21	16	140	4.5	103	117	132	1450	0	0	0	0	0	0	0	0	0	0	0	100
		6	0	50	1	21.1	7	6	1	0	0	0	0	2.3	4.3	1	1	1	0	0	0	0	4.1	13.6	91	1.04	0.75	3.4	0.7	26	33	138	4.3	104	275	115	1600	500	1	0	0	0	0	0	0	0	0	0	500
		6	0	72	1	23.5	6	5	1	0	0	0	0	4.8	504	1	1	1	0	0	0	0	7.4	11.8	294	0.97	0.9	3.7	0.2	23	31	141	3.8	101	93	176	4150	400	1	0	0	0	0	0	0	0	0	0	840
		6	0	36	1	25.9	7	6	1	0	0	0	0	11	4510	1	3	0	0	1	0	0	8.7	15	507	1.1	0.88	3.3	0.4	106	43	140	4.1	101	115	258	4600	0	0	0	0	0	0	0	0	0	0	0	480
		6	0	62	1	26.9	7	5	1	0	0	0	0	3.4	4.3	0	8	0	0	0	0	0	4.1	13.9	139	1.09	0.9	3.9	0.7	53	71	140	4.3	101	307	182	2050	0	0	0	0	0	0	0	0	0	0	0	200
		6	0	63	1	21.4	8	6	1	0	0	0	0	18	1450	0	8	0	0	0	0	0	8.4	11.2	225	1.12	0.79	2.9	0.5	27	25	137	4.2	100	128	118	2050	0	0	250	1	0	0	1	2	0	0	1	300
		6	0	52	1	30.6	9	6	1	0	0	0	0	3.3	11.9	0	10	0	0	0	0	0	5.7	14.8	123	1.06	0.95	3.4	1.6	52	67	138	4.3	105	91	211	3050	0	0	0	0	0	0	0	0	0	0	0	320
		6	0	67	1	17.3	8	7	2	0	0	0	0	9		0	9	0	0	0	0	0	10.2	10.1	198	1.19	0.58	2	0.8	29	22	130	3.9	93	107	51	1700	900	1	0	0	200	1	1	2	0	0	1	80
		6	0	73	1	23.1	6	6	1	0	0	0	0	14		1	6	0	0	0	0	0	6.7	11.1	232	0.93	0.59	3	0.9	343	115	134	5.1	106	91	222	4500	500	1	0	0	100	1	1	6	0	0	1	385
		6	0	50	1	21.4	8	5	1	0	0	0	0	20	73	1	2	0	0	0	0	0	4.3	14.2	120	1.14	0.92	3.8	0.9	120	75	140	4.4	102	105	137	11500	0	0	400	1	0	0	1	18	5	0	1	1430
		7	0	56	0	25.1	8	5	1	0	0	0	0	3.7	110	1	1	1	0	0	0	0	5.8	12.9	100	1.15	0.59	4	0.7	91	68	141	3.7	106	88	141	1900	0	0	0	0	0	0	0	0	0	0	0	790
		7	0	37	1	24.6	6	6	1	0	0	0	0	10.5	115	0	10	0	0	0	0	0	9.8	14	256	1	0.68	3.4	0.9	78	180	138	4.5	101	76	182	3200	500	1	0	0	0	0	0	0	0	0	0	560
		7	0	62	1	24.4	7	6	1	0	0	0	0		11	1	1	1	0	0	0	0	4.7	12.5	144	1.04	0.93	3.3	0.6	65	74	141	5.1	106	87	185	3000	0	0	0	0	0	0	0	0	0	0	0	320
		7	0	49	0	20	8	6	1	0	0	0	0	24	527000	1	2	0	0	0	0	0	4.7	10.6	280	1.05	0.56	3.1	1.2	126	40	137	4	96	75	338	2600	3900	1	2000	1	0	0	1	15	3	0	1	2870
		7	0	59	1	25	6	5	1	0	0	0	0	12	1260	1	4	0	0	0	1	0	6.5	17.9	176	0.92	0.93	4.2	0.7	51	30	140	4.4	99	95	159	3050	0	0	0	0	0	0	0	0	0	0	0	550
		7	0	51	1	20.4	8	6	1	0	0	0	0	19.5	1070	1	2	0	0	0	0	0	7.1	15.2	182	1.11	0.71	3.1	0.8	89	27	136	4.2	99	88	163	7800	0	0	3000	1	0	0	1	12	7	10	1	1615
		7	0	43	1	26.2	7	6	1	0	0	0	0	13.5	20.4	1	1	1	0	0	0	0	5.7	12.8	458	1.1	0.75	3.1	0.7	47	49	137	4.2	99	122	148	2200	0	0	500	1	0	0	1	0	0	0	0	240
		7	0	40	1	27.4	6	5	1	0	0	0	0	9.3	63.5	1	4	0	0	0	1	0	6.6	17.3	240	0.99	0.87	4.6	0.8	41	86	141	4.3	103	83	157	2650	0	0	1000	1	0	0	1	0	0	0	0	520
		7	0	53	1	24.2	7	6	1	0	0	0	0	3.5	2.8	1	4	0	0	0	1	0	7.3	13.6	196	1.03	0.71	3.4	0.3	29	27	141	3.8	105	93	155	1050	0	0	0	0	0	0	0	0	0	0	0	310
		7	0	59	1	22	7	5	1	0	0	0	0	15.5	2.5	1	1	1	0	0	0	0	6.3	12.6	313	0.86	1.04	3.7	0.4	42	84	137	4.8	99	110	124	1600	500	1	0	0	0	0	0	0	0	0	0	370
		7	0	65	1	22.5	8	6	1	0	0	1	0	7	6.4	1	1	1	0	0	0	0	6.7	12	463	1.11	0.8	3.3	1.1	18	8	135	4.6	97	206	126	1850	500	1	0	0	0	0	0	0	0	0	0	200
		7	0	59	1	27.8	6	5	1	0	0	0	0	2.3	4.5	1	5	0	1	0	0	0	7.8	16	204	0.91	0.67	3.8	0.4	23	24	137	3.9	100	228	160	2450	0	0	0	0	0	0	0	0	0	0	0	360
		7	0	67	1	24.8	7	5	1	0	0	0	0	2.1	7.1	1	1	1	0	0	0	0	5.5	14	144	1.08	0.68	3.8	0.3	57	66	139	3.8	102	98	178	1600	0	0	0	0	0	0	0	0	0	0	0	260
		7	0	60	1	19.9	7	5	1	0	0	0	0	17		1	1	1	0	0	0	0	6.8	14.7	284	1.03	0.7	3.9	0.5	29	6	138	4.5	99	165	193	2150	0	0	250	1	0	0	1	0	0	0	0	250
		7	0	30	0	25.8	7	6	1	0	0	0	0	17	197	1	1	1	0	0	0	0	5.1	10.9	411	1.02	0.41	3.2	0.3	88	36	136	4.3	101	104	220	2450	0	0	500	1	0	0	1	0	0	0	0	1190
		7	0	55	1	23	7	5	1	0	0	0	0	8.5	1.9	1	3	0	0	1	0	0	9.2	15.9	208	1.03	0.7	3.6	0.3	70	45	137	4	101	117	192	2500	0	0	0	0	0	0	0	0	0	0	0	430
		7	0	47	0	21.8	7	6	1	0	0	0	0	12	364	1	1	1	0	0	0	0	5.2	10.8	249	1.04	0.63	3.2	0.4	90	33	137	3.8	104	118	200	1250	0	0	0	0	0	0	0	0	0	0	0	220
		7	0	67	1	20.3	6	6	1	0	0	0	0	20	3.9	1	1	1	0	0	0	0	5.8	12.3	382	0.96	0.77	3.1	0.8	64	35	136	4.3	99	120	141	3250	0	0	500	1	0	0	1	0	0	0	0	820
		7	0	62	1	20.7	6	5	1	0	0	0	0	20	3.2	1	1	1	0	0	0	0	4.6	12.9	215	0.96	0.84	3.8	0.9	52	37	136	4.6	99	90	121	2250	0	0	500	1	0	0	1	0	0	0	0	435
		7	0	84	1	21.4	7	6	1	1	1	0	0	13	2	1	6	0	0	0	0	0	5.3	10.9	159	1.09	0.7	3.3	0.7	85	96	127	4.7	95	151	89	2050	0	0	500	1	0	0	1	2	0	0	1	730
		7	0	65	1	25	7	5	1	1	0	0	0	3.5	123	1	3	0	0	1	0	0	6.5	13.9	138	1.06	0.87	3.9	0.5	14	17	146	4.1	106	110	153	3100	0	0	0	0	0	0	0	0	0	0	0	340
		7	0	42	1	24.6	9	5	1	0	0	0	0	2.1	21.3	1	4	0	0	0	1	0	4.1	15.1	106	1.17	0.83	3.9	1.3	45	43	142	4.8	104	76	125	1900	0	0	0	0	0	0	0	0	0	0	0	700
		7	0	57	1	30.6	7	6	1	0	0	0	0	18	60.7	1	2	0	0	0	0	0	5.6	12.8	425	1.04	0.62	3.2	0.7	41	49	136	4.6	96	183	124	2960	0	0	500	1	0	0	1	0	0	0	0	520
		7	0	46	1	23.7	7	5	1	1	0	0	0	4.3	2.9	1	3	0	0	1	0	0	5.9	15.6	119	1.04	0.99	4.5	1	26	15	141	4	99	129	198	3320	0	0	500	1	0	0	1	0	0	0	0	355
		7	0	44	1	24.9	7	5	1	0	0	0	0	8.2	204000	1	4	0	0	0	1	0	5.6	17.1	166	1.1	0.9	4	0.6	43	54	141	4.4	103	122	188	2500	0	0	250	1	0	0	1	0	0	0	0	420
		7	0	58	0	18.2	7	6	1	0	0	0	0	12.4	934	1	1	1	0	0	0	0	5.8	11.7	437	1.02	0.66	3.3	0.3	82	16	144	4	102	128	161	2650	550	1	0	0	0	0	0	0	0	0	0	1220
		7	0	62	1	20.7	7	7	2	0	0	0	0	17.7	78.4	1	3	0	0	1	0	0	8.9	11	256	1.01	0.67	2.7	0.8	178	160	135	4.4	100	99	211	1800	0	0	500	1	0	0	1	0	0	0	0	890
		7	0	68	1	23.5	8	6	1	0	0	0	0	2.2		1	3	0	0	1	0	0	12.6	14	110	0.96	1.19	2.9	0.4	23	21	142	4.8	106	107	145	1850	0	0	0	0	0	0	0	0	0	0	0	180
		7	0	62	1	26.4	9	5	1	0	0	0	0	3.5	2.1	1	3	0	0	1	0	0	4.4	13.8	157	1.06	1.18	3.9	0.4	36	27	142	4.1	104	96	148	2900	0	0	0	0	0	0	0	0	0	0	0	830
		7	0	76	1	19.8	9	5	1	1	1	1	0	11	27.2	1	5	0	1	0	0	0	10.8	11.2	247	0.89	1.35	4	0.4	35	16	131	4.8	92	123	99	2650	0	0	0	0	0	0	0	0	0	0	0	405
		7	0	63	1	24	7	5	1	0	0	0	0	2	17.4	1	2	0	0	0	0	0	8.3	15.8	156	1.01	0.99	3.9	0.7	33	45	141	4.5	102	93	165	1350	0	0	250	1	0	0	1	0	0	0	0	130
		7	0	61	1	21.7	7	6	1	0	0	0	0	15	425	1	5	0	1	0	0	0	3.9	12.3	137	1.02	1.01	3.2	0.6	129	144	138	3.8	103	118	92	2500	0	0	0	0	0	0	0	0	0	0	0	1470
		7	0	56	1	24.4	7	6	1	0	0	0	0	11.5	3.3	1	1	1	0	0	0	0	5.4	14.4	199	1.07	0.84	3	0.9	40	44	130	4.8	92	224	161	2800	0	0	0	0	750	1	1	1	0	0	1	680
		7	0	61	1	25.1	7	5	1	0	0	0	0		9.8	1	1	1	0	0	0	0	5	15.6	144	0.98	1.04	4	1.1	26	24	140	4	103	89	159	1300	500	1	0	0	0	0	0	0	0	0	0	1020
		7	0	50	1	25.5	6	6	1	0	0	0	0	10	73.5	0	8	0	0	0	0	0	8.3	15.8	223	0.98	0.92	3.2	0.3	47	55	140	4.5	105	80	158	1900	0	0	0	0	0	0	0	0	0	0	0	295
		7	0	64	1	23.5	6	5	1	0	0	0	0	14.5	5.2	1	1	1	0	0	0	0	6	15.3	237	0.92	0.71	3.7	0.9	171	60	140	4.3	104	103	145	1900	0	0	0	0	0	0	0	0	0	0	0	1050
		7	0	70	0	27.6	7	6	1	0	0	0	0	2.5	362	1	4	0	0	0	1	0	4	13.1	150	1.04	0.68	3.5	0.7	73	29	146	4.2	106	73	182	2100	0	0	0	0	0	0	0	0	0	0	0	195
		7	0	76	1	21.7	6	5	1	0	0	0	0	8	3	1	3	0	0	1	0	0	5	14.2	176	0.93	0.93	3.7	0.9	20	12	142	4.4	105	111	140	1950	0	0	0	0	0	0	0	0	0	0	0	145
		7	0	52	1	22.7	7	6	1	0	0	0	0	6.5	15.5	1	3	0	0	1	0	0	4.2	14.1	114	1.08	0.99	3.4	0.4	31	33	142	4.4	104	88	91	3300	0	0	0	0	0	0	0	0	0	0	0	420
		7	0	76	1	22.8	7	6	1	0	0	0	0	12.3	0.98	1	6	0	0	0	0	0	8.2	17.9	355	1.06	0.9	3.5	0.7	36	49	136	5.7	101	103	105	4600	0	0	0	0	0	0	0	0	0	0	0	1190
		7	0	66	1	26.1	7	5	1	0	0	0	0	5.5	34.1	1	5	0	1	0	0	0	5.5	15.4	140	1.02	1.07	4.3	0.6	47	61	142	4.1	105	73	144	2150	0	0	0	0	0	0	0	0	0	0	0	640
		7	0	46	1	26.2	8	6	1	0	0	0	0	13	1.5	0	8	0	0	0	0	0	11.3	18.9	371	1.06	0.96	3.5	1.3	38	11	139	4.6	98	94	198	2400	0	0	0	0	0	0	0	0	0	0	0	1100
		8	0	82	1	23	8	6	1	0	0	0	0	5.8		1	1	1	0	0	0	0	7.3	12.1	198	1.03	1.09	3.2	0.8	26	22	143	4.1	107	119	131	1100	0	0	0	0	0	0	0	0	0	0	0	290
		8	0	48	1	20	7	6	1	0	0	0	0	17.3	716000	1	1	1	0	0	0	0	7.3	18	261	1.08	1	3.2	0.5	74	59	142	5.9	102	102	226	2550	0	0	0	0	0	0	0	0	0	0	0	370
		8	0	50	1	25.5	6	5	1	0	0	0	0	1.8	3.7	1	3	0	0	1	0	0	5.6	14.2	150	1	0.72	3.7	0.3	31	38	143	4.2	107	95	148	1300	0	0	0	0	0	0	0	0	0	0	0	130
		8	0	73	1	24.6	6	6	1	0	0	0	0	12	23.4	1	5	0	1	0	0	0	5.7	15.2	159	1	0.79	3.5	0.8	31	25	145	4	105	149	148	2000	500	1	0	0	0	0	0	0	0	0	0	930
		8	0	58	1	26.4	8	6	1	0	0	0	0	3.5	31.4	1	4	0	0	0	1	0	5.7	14.3	101	1.2	0.68	3	0.9	34	32	142	3.8	104	87	168	2900	0	0	250	1	0	0	1	0	0	0	0	460
		8	0	63	0	17.7	8	6	1	1	1	0	0	16	2450	1	2	0	0	0	0	0	11.4	11.3	255	1.11	0.5	3.2	1.1	127	46	128	3.5	94	269	117	2300	0	0	0	0	0	0	0	2	0	0	1	460
		8	0	77	1	24.3	9	6	1	0	1	0	0	4.8	2.3	1	4	0	0	0	1	0	5.5	12.5	300	1.21	0.69	2.9	0.7	15	8	145	3.8	109	107	119	3000	0	0	4000	1	0	0	1	0	0.3	0	1	470
		8	0	62	1	24.1	8	5	1	0	0	0	0	6.2	0.57	1	1	1	0	0	0	0	4.3	14.3	147	1.11	0.8	3.7	0.9	19	14	140	3.8	102	108	128	1800	0	0	0	0	0	0	0	0	0	0	0	560
		8	0	45	1	24.7	8	6	1	0	0	0	0	12.5	1.9	1	5	0	1	0	0	0	7.3	12.6	310	1.15	0.74	2.9	0.5	66	27	143	3.4	106	89	156	1900	0	0	0	0	0	0	0	0	0	0	0	360
		8	0	47	1	22.5	10	6	1	0	0	0	0		3.7	1	1	1	0	0	0	0	7.7	14.2	91	1.07	1.13	3.2	1.7	25	22	132	4.4	94	485	166	1710	0	0	0	0	0	0	0	0	0	0	0	210
		8	0	60	1	30.3	7	5	1	0	0	0	0	8	3.1	1	1	1	0	0	0	0	2.6	12.8	117	1.03	0.8	3.6	0.3	29	23	141	4.3	106	92	175	1900	0	0	0	0	0	0	0	0	0	0	0	330
		8	0	62	1	23.6	7	6	1	0	0	0	0		20.5	1	3	0	0	1	0	0	5.3	14.6	233	1.04	0.77	3.4	0.5	26	16	141	4	104	102	160	2600	0	0	0	0	0	0	0	0	0	0	0	360
		8	0	60	1	24	8	6	1	0	0	0	0	6.8		0	10	0	0	0	0	0	4.6	14.3	76	1.11	0.73	3.5	0.7	35	39	138	3.7	102	120	143	1250	0	0	0	0	0	0	0	0	0	0	0	720
		8	0	54	1	21.1	6	5	1	0	0	0	0	8	10500	1	1	1	0	0	0	0	6	13.2	166	0.99	0.73	3.7	0.5	68	69	140	4.3	102	116	165	1300	0	0	0	0	0	0	0	0	0	0	0	550
		8	0	68	1	24.9	6	6	1	0	0	0	0	4.2	2.3	1	1	1	0	0	0	0	9	13.9	258	0.98	0.7	3.4	0.6	29	13	142	4.3	105	169	175	2200	0	0	0	0	0	0	0	0	0	0	0	120
		8	0	42	1	22.4	8	6	1	0	0	0	0	14.8		0	8	0	0	0	0	0	8.7	15.1	358	1.12	0.56	3.2	0.6	105	127	139	5	100	125	99	3350	0	0	500	1	0	0	1	0	0	0	0	510
		8	0	48	1	22.5	9	5	1	0	0	0	0	2.3		1	4	0	0	0	1	0	3.7	14.2	69	1.21	0.94	4.2	0.9	41	69	140	4	104	96	149	1800	500	1	0	0	0	0	0	0	3	0	1	1370
		8	0	54	1	23.3	6	6	1	0	0	0	0			1	3	0	0	1	0	0	5.5	13.7	213	1	0.86	3.5	0.5	392	98	138	4.4	99	82	179	2400	0	0	0	0	0	0	0	0	0	0	0	660
		8	0	53	1	24.8	7	6	1	0	0	0	0		65.1	1	5	0	1	0	0	0	4.1	13.7	167	1.01	0.66	3.3	0.5	23	29	138	3.9	103	95	171	2000	0	0	0	0	0	0	0	0	0	0	0	240
		8	0	64	1	27.6	10	7	2	0	0	0	0		47.7	1	5	0	1	0	0	0	5.1	15.1	140	1.03	0.86	3.5	2.3	108	318	136	4	98	106	127	2200	0	0	0	0	0	0	0	0	0	0	0	640
		8	0	58	1	27.5	6	6	1	0	0	0	0		1.6	1	1	1	0	0	0	0	10.9	12.6	272	0.93	0.85	3.5	0.3	22	15	131	4	92	149	138	1450	1000	1	0	0	0	0	0	0	0	0	0	155
		8	0	51	1	24.9	7	5	1	0	0	0	0		32.7	1	4	0	0	0	1	0	8.3	15.3	114	1.05	0.89	3.9	0.5	46	62	143	3.9	106	83	174	1700	0	0	0	0	0	0	0	0	0	0	0	200
		8	0	53	1	23.7	8	6	1	0	0	0	0		1.7	1	5	0	1	0	0	0	5.3	15	184	1	1.13	3.4	0.3	15	20	142	4.6	104	111	154	250	0	0	0	0	0	0	0	0	0	0	0	220
		8	0	72	1	27.3	8	5	1	0	0	0	0	2.2	2.9	1	3	0	0	1	0	0	9	14.1	191	0.96	1.2	3.6	0.5	17	17	139	4.5	105	137	127	1640	0	0	500	1	0	0	1	0	0	0	0	390
		8	0	64	1	28.8	7	6	1	0	0	0	0	3.1	77.2	1	1	1	0	0	0	0	3.2	12.7	104	1.05	0.99	3.4	0.5	29	27	141	4.3	104	93	192	2400	0	0	0	0	0	0	0	0	0	0	0	110
		8	0	76	1	24.5	7	5	1	0	0	0	0	2.8		1	4	0	0	0	1	0	7.4	13.1	205	1.03	0.77	4	1.1	31	23	143	4.6	103	98	137	2250	0	0	0	0	0	0	0	0	0	0	0	115
		8	0	71	1	28.2	8	5	1	0	0	0	0		3.4	1	1	1	0	0	0	0	6.2	15.9	175	1.02	1.19	3.7	0.7	23	16	141	4.9	104	96	155	2200	0	0	250	1	0	0	1	0	0	0	0	185
		8	0	49	1	26.5	8	5	1	0	0	0	0	9.8	0.89	1	4	0	0	0	1	0	6.8	14.6	232	1.05	1.07	3.8	0.7	34	17	143	4.4	105	99	114	2000	0	0	0	0	0	0	0	0	0	0	0	270
		8	0	62	1	21.4	7	6	1	0	0	0	0	8.5	154	1	1	1	0	0	0	0	6.1	14	170	1.01	0.85	3.4	0.4	28	21	141	4.2	106	95	188	1900	0	0	0	0	0	0	0	0	0	0	0	160
		8	0	74	1	23.3	7	5	1	0	0	0	0	11.4	1.3	0	8	0	0	0	0	0	6.5	12.2	162	1.05	0.8	3.8	0.5	130	234	139	4.4	102	103	114	1550	0	0	0	0	0	0	0	0	0	0	0	270
		8	0	65	1	23.6	7	6	1	0	0	0	0	2.8	192	1	4	0	0	0	1	0	4.4	15	121	0.93	1.06	3.3	0.5	19	20	141	4.7	103	101	167	1700	0	0	0	0	0	0	0	0	0	0	0	930
		8	0	56	1	22.9	7	6	1	0	0	0	0	9	1870	1	4	0	0	0	1	0	8.5	15.8	302	1.04	0.86	3.4	0.5	30	27	143	4.6	102	97	107	3800	0	0	750	1	0	0	1	2	0	0	1	365
		8	0	57	1	23.1	8	6	1	0	0	0	0		7.1	1	4	0	0	0	1	0	3	13	81	1.16	0.89	3.3	1	123	137	139	4.4	104	84	154	2400	0	0	0	0	0	0	0	0	0	0	0	330
		8	0	57	1	30.3	6	5	1	0	0	0	0			1	6	0	0	0	0	0	4.9	14.3	194	0.97	0.99	3.6	0.6	17	38	140	4.2	101	96	201	2200	0	0	500	1	0	0	1	0	0	0	0	140
		8	0	58	1	25.2	7	5	1	0	0	0	0			1	4	0	0	0	1	0	4.3	15.2	170	1.03	0.93	3.7	0.5	34	29	141	4.3	105	133	133	1100	0	0	0	0	0	0	0	0	0	0	0	285
	1	1	1	46	0	22	8	5	1	0	0	0	0			0	7	0	0	0	0	0	4.6	14.1	125	1.12	0.7	4.5	0.9	29	21	141	3.9	100	95	190	2050	0	0	0	0	0	0	0	0	0	0	0	820
190	2	1	1	36	1	24.9	7	5	1	0	0	0	0		3.4	0	7	0	0	0	0	0	7.5	15.9	198	1.1	0.9	3.9	0.7	20	29	142	4.1	108	99	181	2000	0	0	0	0	0	0	0	0	0	0	0	800
227	3	1	1	50	1	21.9	7	5	1	1	0	0	0		44700	1	1	1	0	0	0	0	5.2	15.2	151	1.05	0.9	3.7	0.7	20	31	143	3.9	107	181	150	7400	500	1	0	0	0	0	0	0	0	0	0	1300
182	4	1	1	59	1	23.4	9	5	1	0	0	0	0		129	1	5	0	1	0	0	0	5.9	15.3	80	1.06	0.9	4	1.6	26	22	139	3.9	105	118	132	3650	0	0	0	0	0	0	0	0	0	0	0	1330
91	5	1	1	67	1	18.7	9	5	1	0	0	0	0		1.3	0	7	0	0	0	0	0	4.6	13.3	117	1.08	1.2	3.7	0.6	28	18	138	4.6	103	115	102	2200	200	1	0	0	0	0	0	0	0	0	0	900
	6	1	1	47	0	21.6	7	6	1	0	0	0	0		15.9	0	7	0	0	0	0	0	3.8	12.7	197	1.02	0.6	3.4	0.8	70	172	141	4.5	104	80	150	2000	0	0	0	0	0	0	0	0	0	0	0	280
201	7	1	1	48	1	25.4	8	5	1	1	0	0	0	2	36.7	0	7	0	0	0	0	0	6.7	14.6	156	1.14	0.8	3.6	1.1	62	105	136	4.2	103	117	129	2650	400	1	0	0	0	0	0	0	0	0	0	700
153	8	2	1	67	1	21.4	8	6	1	0	0	0	0	3	11.8	0	7	0	0	0	0	0	4.7	12.9	105	1.19	0.7	3.5	0.7	49	28	138	4.2	106	107	143	1200	0	0	0	0	0	0	0	0	0	0	0	340
187	9	2	1	50	1	23.6	7	5	1	0	0	0	0	1.5	50.7	1	5	0	1	0	0	0	4.9	14.1	102	1.09	0.8	3.7	0.6	34	20	141	4.6	106	149	196	1950	430	1	0	0	0	0	0	0	0	0	0	355
144	10	2	1	54	1	26.5	7	5	1	0	0	0	0	2.2	71	0	7	0	0	0	0	0	8.9	16.2	189	1.03	1	3.7	1.2	35	56	145	4.3	107	82	142	2100	0	0	0	0	0	0	0	0	0	0	0	1850
30	11	2	1	55	0	26.3	11	6	1	0	0	0	0	2	14	0	10	0	0	0	0	0	2.3	12.2	61	1.28	0.5	3	1.6	43	30	140	3.8	106	103	151	2450	0	0	0	0	0	0	0	0	0	0	0	945
151	12	2	1	70	1	20.2	8	6	1	0	0	0	0		16.7	1	5	0	1	0	0	0	3.1	15.1	107	1.1	1.1	3.3	0.9	22	22	139	4	102	198	215	2950	500	1	0	0	0	0	0	0	0	0	0	545
62	13	2	1	70	1	23.8	10	5	1	0	0	0	0	1.5	12200	0	7	0	0	0	0	0	6.8	12.6	182	1.13	1.3	4	0.6	19	9	137	4.5	106	179	134	2000	500	1	0	0	0	0	0	0	0	0	0	185
184	14	2	1	48	1	24.8	8	5	1	0	0	0	0	3.7		1	5	0	1	0	0	0	6.6	15.1	190	1.04	1.1	3.8	1.1	25	31	143	4	107	88	153	3250	0	0	0	0	0	0	0	0	0	0	0	700
221	15	2	1	36	1	22.6	8	5	1	0	0	0	0	5	7290	1	3	0	0	1	0	0	4.7	13.5	122	1.11	0.9	3.7	1	35	36	140	4.1	102	85	153	3950	500	1	0	0	0	0	0	0	0	0	0	1730
25	16	2	1	52	0	22.7	8	5	1	0	0	0	0		23400	1	3	0	0	1	0	0	5.3	12.5	50	1.18	0.8	4	1	21	14	141	4.1	102	100	194	3250	100	1	0	0	0	0	0	0	0	0	0	1065
173	17	2	1	58	1	26.7	8	5	1	0	0	0	0	3.1	51.4	0	10	0	0	0	0	0	3.5	13	89	1.14	0.9	3.6	1.1	49	51	138	3.9	102	88	128	2650	500	1	0	0	0	0	0	0	0	0	0	210
2	18	2	1	74	0	29.4	8	5	1	0	0	0	0	1.8	8.7	0	7	0	0	0	0	0	5	11.9	112	1.15	0.7	3.7	0.7	51	36	137	3.9	105	286	173	2500	500	1	0	0	0	0	0	0	0	0	0	365
26	19	2	1	62	0	25	8	5	1	0	0	0	0	2	273	1	3	0	0	1	0	0	3.2	12.5	116	1.11	0.7	3.6	0.7	38	35	141	3.9	109	106	148	4150	300	1	0	0	0	0	0	0	0	0	0	885
24	20	2	1	69	0	28.9	10	6	1	0	1	0	0		63.5	0	7	0	0	0	0	0	4.2	9.9	141	1.15	1.2	3.2	0.5	29	16	138	4	108	100	142	1350	500	1	0	0	0	0	0	0	0	0	0	410
106	21	2	1	50	1	21.7	8	6	1	0	0	0	0	2.7	4300	0	7	0	0	0	0	0	4.4	13.2	140	1.11	1	3	0.8	40	36	135	4.4	102	487	142	2640	500	1	0	0	0	0	0	0	0	0	0	305
156	22	2	1	49	1	23.5	8	5	1	0	0	0	0	3	26.1	1	3	0	0	1	0	0	4.1	16.3	196	1.1	0.9	4	1.1	68	60	139	4.3	104	78	156	3350	500	1	0	0	0	0	0	0	0	0	0	1005
40	23	2	1	64	0	20.5	10	6	1	0	0	0	0		1410	0	7	0	0	0	0	0	2.1	10.4	74	1.27	0.6	3.1	1.2	38	28	142	3.8	106	81	177	2850	0	0	0	0	0	0	0	0	0	0	0	940
112	24	2	1	53	1	24.4	7	5	1	0	0	0	0	2.1	12.7	0	10	0	0	0	0	0	7.4	12.8	163	1.07	0.9	3.9	0.8	28	22	142	4	106	107	171	2500	200	1	0	0	0	0	0	0	0	0	0	595
155	25	2	1	49	1	21.3	8	6	1	0	0	0	0		3710	0	7	0	0	0	0	0	2.2	11.5	80	1.15	0.8	3.4	1.1	89	109	140	3.9	108	91	150	3700	400	1	0	0	0	0	0	0	0	15	1	3200
20	26	2	1	39	0	25.5	14	7	2	0	0	0	0		4620	0	7	0	0	0	0	0	1.4	9.4	47	1.51	0.5	2.9	2	21	12	137	3.9	107	74	88	650	0	0	0	0	0	0	0	0	0	0	0	0
196	27	2	1	48	1	23.1	8	5	1	0	0	0	0	2.1	26.7	0	7	0	0	0	0	0	4.4	15.3	106	1.1	1	4.1	1.1	30	40	145	4.7	104	82	147	2000	0	0	0	0	0	0	0	0	0	0	0	280
174	28	2	1	55	1	21	8	5	1	0	0	0	0	1.7	20.8	0	7	0	0	0	0	0	3	14	182	1.15	1	3.8	0.5	44	45	141	4.6	103	118	127	4900	1500	1	0	0	0	0	0	3	0	0	1	750
78	29	2	1	66	1	26.4	9	5	1	0	0	0	0	2.4	300	0	10	0	0	0	0	0	5.2	14	145	1.18	1.1	3.6	0.9	47	46	139	4.3	104	136	190	2050	300	1	0	0	0	0	0	0	0	0	0	1170
113	30	2	1	67	1	25.2	8	6	1	0	0	0	0		67.5	0	7	0	0	0	0	0	4.7	11.7	139	1.14	0.9	3.1	0.9	33	20	134	4.2	107	454	98	2500	300	1	0	0	0	0	0	0	0	0	0	560
122	31	3	1	58	1	22.5	6	5	1	0	0	0	0	4	1820	0	7	0	0	0	0	0	5.5	14	117	0.99	0.7	3.9	1	40	23	136	4	103	137	154	3200	350	1	0	0	0	0	0	0	0	0	0	565
14	32	3	1	56	0	24.1	6	5	1	0	0	0	0	2.5	7.5	1	1	1	0	0	0	0	2.5	12.8	137	0.96	0.5	4.2	0.6	31	22	139	4.1	103	95	176	2000	400	1	0	0	0	0	0	0	0	0	0	545
66	33	3	1	43	1	30.9	12	8	2	0	0	0	0	3	16.1	0	7	0	0	0	0	0	4.7	13.3	101	1.26	0.8	2.7	2.3	52	43	138	3.9	107	106	139	2750	400	1	0	0	100	1	1	0	0	0	0	620
82	34	3	1	61	0	25	6	5	1	0	0	0	0		2.7	0	7	0	0	0	0	0	6.3	13.2	181	0.97	0.8	4.2	0.7	47	47	142	3.8	103	201	230	1750	0	0	0	0	0	0	0	0	0	0	0	255
111	35	3	1	49	1	23.2	8	5	1	0	0	0	0		3.6	0	7	0	0	0	0	0	5.3	15.6	162	1.06	0.7	4.3	1.4	28	34	139	4.5	101	97	142	1500	0	0	0	0	0	0	0	0	0	0	0	180
48	36	3	1	49	0	21.5	7	5	1	0	0	0	0	3.5	69.5	0	7	0	0	0	0	0	3.5	12.6	136	1.06	0.7	3.9	0.7	35	28	141	4.2	106	103	172	2700	0	0	0	0	0	0	0	0	0	0	0	170
228	37	3	1	52	1	21.9	6	5	1	0	0	0	0	0.8	1.8	0	10	0	0	0	0	0	5.2	14.9	99	0.96	0.8	3.9	0.7	27	22	140	3.8	104	97	136	1450	500	1	0	0	0	0	0	0	0	0	0	450
19	38	3	1	38	0	22.7	8	5	1	0	0	0	0	5.5	681	0	7	0	0	0	0	0	5.5	14	205	0.99	0.5	4.2	1.7	48	18	135	4.2	103	85	201	1900	0	0	0	0	0	0	0	0	0	0	0	160
3	39	3	1	53	0	27.1	8	6	1	0	0	0	0		264	0	10	0	0	0	0	0	2	10.6	68	1.12	0.8	3.5	0.9	43	20	135	4.2	103	132	134	950	500	1	0	0	0	0	0	0	0	0	0	1065
56	40	3	1	58	0	29.7	7	5	1	1	0	0	0	2.8	3.6	0	10	0	0	0	0	0	5.3	14.1	210	0.97	0.7	4.1	1.1	24	30	142	3.9	106	105	231	1850	1000	1	0	0	0	0	0	0	0	0	0	780
42	41	3	1	81	0	23	7	5	1	0	0	0	0		35.1	0	10	0	0	0	0	0	4.2	11.5	86	1.1	0.8	3.6	0.9	65	45	141	4.5	110	84	138	1600	500	1	0	0	0	0	0	0	0	0	0	535
234	42	3	1	48	1	27.4	11	6	1	0	0	0	0		9.6	0	10	0	0	0	0	0	5.1	13.8	67	1.21	0.7	3.1	1.8	53	43	140	4.6	107	121	178	1800	0	0	0	0	0	0	0	0	0	0	0	725
157	43	3	1	60	1	25.3	8	5	1	0	0	0	0			0	7	0	0	0	0	0	5	13.4	147	1.08	1	3.6	1.2	18	14	140	4.1	103	100	242	1850	100	1	0	0	0	0	0	0	0	0	0	335
77	44	3	1	47	1	23.1	8	5	1	0	0	0	0	1	4.4	0	7	0	0	0	0	0	6.8	16.7	179	1.01	1	4.5	1.5	29	63	142	3.8	103	84	162	2750	0	0	0	0	0	0	0	0	0	0	0	830
243	45	4	1	43	1	24.4	9	5	1	0	0	0	0	2	4.9	0	10	0	0	0	0	0	6.5	18.2	245	1.04	1.1	4.5	1.4	34	55	137	4.7	97	94	150	1650	0	0	0	0	0	0	0	0	0	0	0	235
6	46	4	1	63	0	23	6	7	2	0	0	0	0	0.7	202	0	10	0	0	0	0	0	5.1	14.8	131	0.97	0.7	2.4	0.4	27	22	140	4.5	105	137	162	1300	0	0	0	0	0	0	0	0	0	0	0	205
71	47	4	1	55	1	24.6	7	5	1	1	1	0	0	5	3.1	0	10	0	0	0	0	0	3.6	13.3	130	1.02	0.8	3.9	1	23	22	140	4.3	106	210	121	1600	0	0	0	0	0	0	0	0	0	0	0	780
229	48	4	1	37	1	29.5	7	5	1	0	0	0	0	3.5	709	0	10	0	0	0	0	0	7.6	15	225	1.01	0.9	3.9	0.5	23	28	142	3.6	105	113	161	2400	500	1	0	0	0	0	0	0	0	0	0	620
81	49	4	1	50	0	23.7	8	5	1	0	0	0	0	1.4	101	0	7	0	0	0	0	0	3.7	13.2	112	1.12	0.6	4.1	1.1	18	18	140	4.1	108	96	183	850	450	1	0	0	0	0	0	0	0	0	0	165
74	50	4	1	70	0	21.4	8	5	1	0	0	0	0	2.5	9.5	0	10	0	0	0	0	0	2.3	11.5	84	1.13	0.6	3.7	1.1	34	27	140	3.8	107	90	141	2250	0	0	0	0	0	0	0	0	0	0	0	310
235	51	4	1	68	1	27	8	5	1	1	0	0	0	1.8	141	0	10	0	0	0	0	0	2.9	15.3	102	1.02	0.9	4.2	1.6	31	24	142	4.4	106	115	157	2150	0	0	0	0	0	0	0	0	0	0	0	470
163	52	4	1	54	1	23.7	7	5	1	0	0	0	0		17.4	1	1	1	0	0	0	0	5.2	15.7	270	1.04	0.8	4.7	0.8	29	34	143	4.7	102	91	221	4300	500	1	0	0	0	0	0	0	0	0	0	1020
141	53	4	1	64	1	27.6	8	5	1	0	0	0	0	2.2	1.2	1	3	0	0	1	0	0	5.2	14.4	197	1.12	0.7	3.7	0.9	19	11	134	3.9	100	107	165	3250	500	1	0	0	0	0	0	0	0	0	0	1820
150	54	4	1	51	1	24.2	7	5	1	0	0	0	0	1.8	133	0	10	0	0	0	0	0	5.5	15.3	195	1.03	0.9	4	0.7	35	45	133	3.9	100	209	180	600	500	1	0	0	0	0	0	0	0	0	0	560
114	55	4	1	50	1	23	6	6	1	0	0	0	0	3.6	270	0	10	0	0	0	0	0	5.8	14.3	123	1	0.6	3.2	0.9	43	18	138	4.2	105	121	236	2050	500	1	0	0	0	0	0	0	0	0	0	205
183	56	4	1	46	1	23.6	6	5	1	0	0	0	0	3.5	3810	1	5	0	1	0	0	0	5.2	14.3	149	0.98	0.9	3.6	0.7	46	49	139	4	105	96	149	2750	500	1	0	0	0	0	0	0	0	0	0	640
127	57	4	1	71	1	21.5	6	5	1	0	1	0	0	2	19	1	3	0	0	1	0	0	4.7	12.7	164	0.96	0.9	3.8	0.5	26	31	141	4.1	106	96	176	2100	0	0	0	0	0	0	0	0	0	0	0	460
9	58	4	1	67	0	24.9	7	6	1	0	0	0	0	2.5	10	0	7	0	0	0	0	0	6.2	12.8	175	1.02	0.8	3.3	0.5	55	63	139	4	108	190	176	1600	300	1	0	0	0	0	0	0	0	0	0	430
169	59	4	1	31	0	19.3	6	5	1	0	0	0	0	6.8	127000	0	7	0	0	0	0	0	5.9	11.8	216	0.97	0.4	4	0.8	40	41	137	3.9	107	92	271	1500	500	1	0	0	0	0	0	0	0	0	0	930
209	60	4	1	53	1	25.4	10	5	1	0	0	0	0	3.2	64.3	0	7	0	0	0	0	0	3.3	16.2	91	1.16	0.6	4	1.5	35	41	142	4	108	96	113	3200	1000	1	0	0	0	0	0	0	0	0	0	500
131	61	4	1	60	1	25.6	7	5	1	0	0	0	0	1	9.4	0	10	0	0	0	0	0	3.9	14.7	132	0.95	1.03	4.3	0.6	26	24	141	4	107	128	220	900	0	0	0	0	0	0	0	0	0	0	0	80
186	62	4	1	37	1	24.8	6	5	1	0	0	0	0	3.5	2.1	1	3	0	0	1	0	0	5.5	14.6	120	0.96	0.64	3.7	0.5	33	21	141	4.1	109	97	133	1850	500	1	0	0	0	0	0	0	0	0	0	385
177	63	4	1	48	1	25.8	9	5	1	0	0	0	0	1.6		0	10	0	0	0	0	0	7.1	17.1	154	1	1.18	5.7	1.2	40	57	144	3.9	101	120	167	2100	500	1	0	0	0	0	0	0	0	0	0	85
65	64	4	1	65	1	24.5	7	5	1	0	0	0	0		7.1	0	10	0	0	0	0	0	5.7	15.4	142	1.02	0.9	3.6	0.7	40	47	138	4	104	170	196	1800	400	1	0	0	0	0	0	0	0	0	0	280
166	65	4	1	50	1	21.9	9	5	1	0	0	0	0	1.3	27.5	0	10	0	0	0	0	0	4.8	16.2	92	1.08	1.03	4.2	1.5	25	46	141	4	105	112	124	950	0	0	0	0	0	0	0	0	0	0	0	130
192	66	4	1	51	1	25.3	7	5	1	0	0	0	0	3	3.3	0	10	0	0	0	0	0	6.7	16.3	216	0.92	0.83	4.3	1.1	38	38	140	4.8	107	126	179	2100	0	0	0	0	0	0	0	0	0	0	0	310
1	67	5	1	74	0	23.6	7	5	1	0	0	0	0		536	1	1	1	0	0	0	0	5.3	12.1	137	1.06	0.46	3.9	0.8	37	18	137	3.6	107	128	182	2050	450	1	0	0	0	0	0	0	0	0	0	780
135	68	5	1	51	0	19	8	5	1	0	0	0	0	3.5	2.1	1	5	0	1	0	0	0	6.4	13.2	264	1.06	0.61	4.4	1.3	23	22	140	4.2	101	99	188	2600	150	1	0	0	0	0	0	0	0	0	0	455
240	69	5	1	37	1	24.7	6	5	1	0	0	0	0			1	3	0	0	1	0	0	4.9	14.8	209	0.96	0.98	4.6	0.5	20	19	139	4.3	103	105	259	2850	950	1	0	0	0	0	0	0	0	0	0	410
181	70	5	1	73	1	20	7	6	1	0	0	0	0	2.3	13.4	0	10	0	0	0	0	0	3.2	13.2	129	1.03	0.54	3.3	0.8	39	32	142	4	108	86	136	1200	0	0	0	0	0	0	0	0	0	0	0	105
134	71	5	1	50	1	25.8	6	5	1	0	0	0	0	2.2	4.8	0	7	0	0	0	0	0	10	17.3	226	0.93	0.82	4	0.6	35	43	137	4.1	105	133	168	1200	0	0	0	0	0	0	0	0	0	0	0	335
10	72	5	1	75	0	25.2	7	5	1	0	0	0	0	1.3	1.7	0	7	0	0	0	0	0	4	11.3	121	1.02	0.59	3.9	0.6	21	12	143	3.7	106	134	144	1700	550	1	0	0	0	0	0	0	0	0	0	410
23	73	5	1	51	0	27	6	5	1	0	0	0	0	5.4	9.2	0	7	0	0	0	0	0	5.9	13	221	1	0.66	4.3	1	28	33	140	4.4	105	152	240	2650	0	0	0	0	0	0	0	0	0	0	0	180
47	74	5	1	52	0	26.7	6	5	1	0	0	0	0	1.3	6	0	7	0	0	0	0	0	2.6	12.8	128	0.97	0.62	4.1	0.3	46	51	140	4.2	105	102	181	2100	0	0	0	0	0	0	0	0	0	0	0	450
241	75	5	1	42	1	23	7	5	1	0	0	0	0	3	34.4	0	7	0	0	0	0	0	5.4	14.9	132	1.04	0.86	4.3	0.8	30	33	139	4	104	85	173	1000	500	1	0	0	0	0	0	0	0	0	0	920
206	76	5	1	53	1	24.4	6	5	1	0	0	1	0	2.3	2.3	0	7	0	0	0	0	0	9.7	15.4	220	0.95	0.8	4.3	0.7	25	26	142	4	103	83	182	2000	0	0	0	0	0	0	0	0	0	0	0	520
44	77	5	1	62	1	21	6	5	1	0	0	0	0	4.3	572	1	5	0	1	0	0	0	5.2	11.5	204	1	0.88	3.6	0.3	42	39	136	4.1	101	152	121	1900	500	1	0	0	0	0	0	0	0	0	0	320
84	78	5	1	39	0	22	8	5	1	0	0	0	0	1.8	1.8	1	5	0	1	0	0	0	6.3	14.6	150	1.02	0.75	4.6	1.6	21	7	138	3.9	103	101	144	2100	400	1	0	0	0	0	0	0	0	0	0	270
73	79	5	1	80	1	28.1	11	5	1	1	1	0	1			0	9	0	0	0	0	0	5.6	14.4	138	1.08	1.18	4.4	1.7	58	63	142	4.2	108	96	206	1700	500	1	0	0	0	0	0	0	0	0	0	370
5	80	5	1	73	1	20.9	7	5	1	0	0	0	0	4	1.6	1	3	0	0	1	0	0	7	14.3	174	1.02	0.83	4.1	0.9	20	15	139	4.4	105	101	177	5050	1000	1	0	0	0	0	0	5	0	0	1	510
239	81	5	1	55	1	22.7	6	5	1	0	0	0	0	1.5	12.4	0	7	0	0	0	0	0	4.6	13.4	135	1	0.85	4.1	0.5	16	13	140	4.1	102	135	172	1400	0	0	0	0	0	0	0	0	0	0	0	145
34	82	5	1	58	0	30.9	12	6	1	1	1	0	0	2	18.9	0	10	0	0	0	0	0	3	14.4	87	1.27	0.52	4.1	2	44	31	139	4.3	105	295	204	1700	160	1	0	0	0	0	0	0	0	0	0	150
90	83	5	1	57	1	24.2	7	6	1	0	0	0	0			0	10	0	0	0	0	0	2.6	11.5	90	1.08	0.89	3.4	0.3	34	33	139	3.7	104	86	141	1550	0	0	0	0	0	0	0	0	0	0	0	220
204	84	5	1	46	1	23.9	6	5	1	0	1	0	0	4.2	30.7	1	5	0	1	0	0	0	7.4	15.7	205	0.88	0.96	4.6	0.5	24	24	138	4.2	102	94	148	1250	500	1	0	0	0	0	0	0	0	0	0	325
116	85	5	1	56	1	21.1	6	5	1	0	0	0	0	3.3	1.9	0	9	0	0	0	0	0	4.4	14.4	176	0.98	0.93	4.3	0.3	28	27	140	4.1	102	100	180	2100	0	0	0	0	0	0	0	0	0	0	0	1060
217	86	5	1	64	1	23.7	7	5	1	0	0	0	0	3.8	1.6	1	3	0	0	1	0	0	6.5	13	241	1.02	0.76	4.4	0.3	31	23	139	4.2	102	113	202	1750	150	1	0	0	0	0	0	0	0	0	0	250
129	87	5	1	61	1	22.4	7	6	1	0	0	0	0	2	9.5	0	7	0	0	0	0	0	5.1	15.6	144	1.06	0.93	3.5	1.1	65	78	140	3.8	104	109	144	1600	1550	1	0	0	0	0	0	0	0	0	0	270
88	88	5	1	56	1	25.8	6	5	1	0	0	0	0	5.4	0.97	1	5	0	1	0	0	0	6.8	14.7	275	1	0.97	4.2	0.5	22	30	141	4.5	104	88	161	2150	0	0	0	0	0	0	0	0	0	0	0	230
67	89	5	1	65	1	22.7	8	5	1	0	0	0	0	4	14.9	0	10	0	0	0	0	0	4.3	13.1	166	0.97	1.18	4.3	0.9	22	21	142	3.9	105	85	188	1500	0	0	0	0	0	0	0	0	0	0	0	530
224	90	5	1	45	1	23.5	11	6	1	0	0	0	0		1130	0	10	0	0	0	0	0	2.4	14.8	42	1.22	0.8	3.8	2.1	31	29	139	4.8	103	99	146	1200	0	0	0	0	0	0	0	0	0	0	0	160
99	91	5	1	68	1	21.1	7	5	1	0	1	0	0	1.1	5.3	0	7	0	0	0	0	0	5.7	14.9	141	1.02	0.73	4.4	1.2	60	38	139	4.3	101	85	177	1150	100	1	0	0	0	0	0	0	0	0	0	80
226	92	5	1	56	1	23.3	7	5	1	0	0	0	0	3.5	44	0	10	0	0	0	0	0	6.1	14.7	183	1.06	0.89	4	0.6	32	51	140	3.9	101	96	182	1550	0	0	0	0	0	0	0	0	0	0	0	180
145	93	5	1	58	1	20.9	8	6	1	0	0	0	0	2.2	11.1	0	10	0	0	0	0	0	3.7	8.5	84	1.17	0.52	3.2	0.9	27	18	134	4.2	99	278	131	950	450	1	0	0	0	0	0	0	0	0	0	130
126	94	5	1	66	1	27.5	6	5	1	0	0	0	0	2.5	2550	0	7	0	0	0	0	0	7.2	14.2	231	1	0.95	4.2	0.3	20	19	142	4.1	106	103	168	1150	0	0	0	0	0	0	0	0	0	0	0	940
244	95	5	1	47	1	24.8	6	6	1	0	0	0	0	2.8	59.4	0	7	0	0	0	0	0	5.3	14.3	197	0.99	0.77	3.3	0.4	36	46	141	4.1	107	133	131	1120	0	0	0	0	0	0	0	0	0	0	0	290
210	96	5	1	47	1	29.3	7	5	1	0	0	0	0	4.7	40.1	0	7	0	0	0	0	0	6	15.7	117	1.02	0.87	3.9	0.4	30	53	142	4.1	108	101	201	1900	0	0	0	0	0	0	0	0	0	0	0	160
213	97	5	1	51	1	25.6	7	5	1	0	0	0	0	2	183	1	5	0	1	0	0	0	4.4	14.5	129	0.96	1.04	4.5	0.5	32	45	142	4.1	104	96	165	2250	450	1	0	0	0	0	0	0	0	0	0	305
87	98	6	1	63	1	26.2	6	6	1	0	0	0	0		8.7	0	7	0	0	0	0	0	5.7	13.8	163	0.87	0.76	3.4	0.3	26	15	138	4.4	104	127	151	2450	0	0	0	0	0	0	0	0	0	0	0	440
95	99	6	1	56	1	25.5	7	5	1	0	0	0	0	5.5	3.1	1	5	0	1	0	0	0	5.1	14.1	178	1.02	0.75	4.3	0.7	30	56	142	4	107	183	150	3100	300	1	0	0	0	0	0	0	0	0	0	355
12	100	6	1	79	0	26.7	7	5	1	0	0	0	0		27.6	0	10	0	0	0	0	0	2.4	11.3	128	1.05	1.02	3.8	0.7	35	17	143	4.4	109	140	212	700	0	0	0	0	0	0	0	0	0	0	0	55
57	101	6	1	56	1	26.1	6	5	1	0	1	0	0	2	17.4	1	1	1	0	0	0	0	10	16.4	189	0.91	0.88	3.8	0.3	41	77	139	4	102	110	195	2750	1000	1	0	0	0	0	0	0	0	0	0	560
138	102	6	1	51	1	27.4	6	5	1	0	0	0	0	1.5	6.2	1	1	1	0	0	0	0	4.1	13.2	147	0.96	0.96	4	0.4	27	26	135	4.6	99	74	149	2850	1000	1	0	0	0	0	0	0	0	0	0	720
168	103	6	1	67	1	22.6	6	5	1	0	0	0	0	2.5	4.4	0	10	0	0	0	0	0	6.9	14.7	252	0.93	0.72	3.9	0.3	32	17	139	4.1	102	119	188	700	0	0	0	0	0	0	0	0	0	0	0	250
154	104	6	1	41	1	25.9	7	5	1	0	0	0	0	4.1	247	0	10	0	0	0	0	0	5.4	16.2	113	1.03	0.83	4.1	0.8	35	22	142	3.7	103	82	138	1300	0	0	0	0	0	0	0	0	0	0	0	170
128	105	6	1	61	1	28.5	6	5	1	0	0	0	0	3.8	1	0	7	0	0	0	0	0	5.5	11.9	215	0.98	0.97	4	0.3	19	17	140	4.3	106	90	171	1300	0	0	0	0	0	0	0	0	0	0	0	220
162	106	6	1	41	1	25.8	7	5	1	0	0	0	0	5	2.1	1	4	0	0	0	1	0	4.5	14.4	163	0.97	0.78	3.9	1.1	17	26	140	4.1	103	136	173	5150	500	1	0	0	0	0	0	0	0	0	0	645
27	107	6	1	71	0	29.4	8	6	1	0	0	0	0		13.2	0	10	0	0	0	0	0	2.7	11.2	77	1.12	0.59	3.4	0.6	40	10	142	4.1	108	115	181	2200	0	0	0	0	0	0	0	0	0	0	0	180
236	108	6	1	55	1	26.7	7	5	1	0	0	0	0		1.6	0	7	0	0	0	0	0	5.8	13.6	162	1.1	0.78	3.6	0.6	15	9	141	4.1	108	89	148	2100	0	0	0	0	0	0	0	0	0	0	0	180
222	109	6	1	61	1	26	8	6	1	0	0	0	0		3.5	0	7	0	0	0	0	0	8.4	12.3	89	1.07	1.04	3.2	1.1	23	11	139	4.1	104	136	109	1800	0	0	0	0	0	0	0	0	0	0	0	120
193	110	6	1	42	1	25.3	6	5	1	0	0	0	0	2.4	4.8	0	7	0	0	0	0	0	5.1	17.8	173	0.97	0.87	4.4	0.4	31	67	142	3.6	105	115	178	2450	0	0	0	0	0	0	0	0	0	0	0	170
86	111	6	1	22	1	19.2	6	5	1	0	0	0	0			1	1	1	0	0	0	0	6.8	13.3	332	0.95	1	4.1	0.6	14	5	141	4.8	105	95	154	2250	0	0	0	0	0	0	0	0	0	0	0	365
108	112	6	1	51	1	24.6	6	5	1	0	0	0	0	6	5.3	1	1	1	0	0	0	0	6.1	15.2	141	0.95	0.86	3.7	0.7	37	51	139	4.4	101	218	197	1800	100	1	0	0	0	0	0	0	0	0	0	600
115	113	6	1	75	1	21.9	6	5	1	0	0	0	0		224	0	10	0	0	0	0	0	4.1	14.1	122	0.97	0.81	4.1	0.8	17	14	140	4.3	101	111	128	1100	0	0	0	0	0	0	0	0	0	0	0	170
59	114	6	1	61	1	24.3	6	5	1	1	0	0	0	1.8	3.2	0	7	0	0	0	0	0	7.5	17	182	0.94	0.73	4.4	0.9	23	21	136	4.8	101	209	146	700	0	0	0	0	0	0	0	0	0	0	0	650
137	115	6	1	56	1	18.8	7	6	1	0	0	0	0	4	3.6	1	5	0	1	0	0	0	8.4	14.8	243	1.02	0.63	3.5	0.8	24	26	142	4.1	103	95	182	2800	0	0	250	1	0	0	1	0	0	0	0	230
75	116	6	1	48	1	25.8	11	6	1	0	0	0	0	2.3		0	10	0	0	0	0	0	3	14.2	55	1.12	0.76	3.9	2.2	21	21	140	3.8	107	106	113	850	0	0	0	0	0	0	0	0	0	0	0	590
160	117	6	1	53	1	27.6	7	6	1	0	0	0	0	1.6	5.8	0	10	0	0	0	0	0	5.2	14.2	92	1.03	0.9	3.4	0.7	22	20	144	3.6	107	124	176	1900	0	0	0	0	0	0	0	0	0	0	0	790
194	118	6	1	49	1	25.5	7	5	1	0	0	0	0	2.4	12.5	0	10	0	0	0	0	0	5.5	13.9	136	1.01	0.7	4	0.9	66	152	139	4.1	102	88	156	800	0	0	0	0	0	0	0	0	0	0	0	400
242	119	6	1	43	1	22.5	7	5	1	0	0	0	0	2.8	7	0	7	0	0	0	0	0	4.8	14	148	1.1	0.96	3.7	1	33	42	142	3.9	105	117	186	2400	0	0	0	0	0	0	0	0	0	0	0	410
43	120	6	1	54	0	22.7	7	5	1	0	0	0	0	1.2	137	1	5	0	1	0	0	0	4.5	12.3	136	1.04	0.61	3.7	0.8	28	30	142	4	105	104	169	2150	0	0	0	0	0	0	0	0	0	0	0	260
202	121	6	1	65	1	23.5	7	5	1	0	0	0	0	2.2	4.8	0	7	0	0	0	0	0	5.8	15.2	118	1.1	0.72	3.9	0.8	22	18	139	4	102	126	190	1800	0	0	0	0	0	0	0	0	0	0	0	350
22	122	6	1	67	0	23.2	6	5	1	0	0	0	0		591	1	5	0	1	0	0	0	4.4	13.6	196	0.95	0.67	3.8	0.6	18	9	141	4.8	104	89	169	1550	0	0	0	0	0	0	0	0	0	0	0	440
11	123	6	1	77	0	23.9	7	6	1	0	0	0	0	1.7		0	10	0	0	0	0	0	3.1	13.5	93	1.05	0.57	3.4	0.7	32	19	145	4.2	111	89	111	2150	0	0	0	0	0	0	0	0	0	0	0	440
92	124	7	1	58	1	23.4	8	5	1	0	0	0	0	2.8	5	0	7	0	0	0	0	0	4.5	14.2	111	1.17	0.93	3.9	1	72	88	136	4.2	102	149	147	1400	0	0	0	0	0	0	0	0	0	0	0	340
225	125	7	1	51	1	28	8	6	1	0	0	0	0	2.5	27.3	0	10	0	0	0	0	0	5.6	15.4	183	1.11	0.82	3.2	0.5	34	44	141	4.3	106	86	149	2450	0	0	1000	1	0	0	1	0	0	0	0	105
189	126	7	1	60	1	24.5	7	5	1	0	0	0	0	1.7	10	0	7	0	0	0	0	0	4.2	17.2	114	1.04	0.95	3.9	0.6	31	23	140	4	103	88	180	2600	0	0	0	0	0	0	0	0	0	0	0	310
37	127	7	1	52	1	28	6	5	1	0	0	0	0	1.8	3.6	1	5	0	1	0	0	0	6.2	13.7	161	0.99	0.89	3.9	0.4	23	13	142	3.9	105	89	195	3150	0	0	0	0	0	0	0	0	0	0	0	220
110	128	7	1	58	1	24.7	8	6	1	0	0	0	0	2.5	44.8	0	7	0	0	0	0	0	8.4	14.4	156	1.06	0.8	3.3	1.2	27	42	144	3.7	108	71	122	800	400	1	0	0	0	0	0	0	0	0	0	190
132	129	7	1	74	1	25.7	8	5	1	0	0	0	0	4.5	7.5	0	10	0	0	0	0	0	3.5	13.1	130	1.11	0.7	3.8	0.7	34	31	142	4.2	108	94	127	900	500	1	0	0	0	0	0	0	0	0	0	230
31	130	7	1	58	0	22.6	6	5	1	0	0	0	0	2.4	1540	1	1	1	0	0	0	0	5.5	15.1	168	0.97	0.61	4.1	0.5	27	29	140	4.5	100	92	231	2000	500	1	0	0	0	0	0	0	0	0	0	740
79	131	7	1	63	1	25.7	7	5	1	0	0	0	0	0.9	71.3	0	10	0	0	0	0	0	4.9	16.4	114	1.05	0.82	3.7	0.4	24	21	138	4.5	102	147	171	1500	0	0	0	0	0	0	0	0	0	0	0	205
165	132	7	1	73	1	28.2	7	5	1	0	0	0	0	5.8	1.5	0	7	0	0	0	0	0	6.9	13.2	130	0.99	1.05	3.9	0.6	31	25	140	4	104	85	118	1450	0	0	0	0	0	0	0	0	0	0	0	190
130	133	7	1	59	1	23.8	7	5	1	0	0	0	0	3.6	2380	1	3	0	0	1	0	0	7.3	15.6	279	1.02	0.76	3.6	0.4	21	23	140	4.5	103	110	180	3400	1000	1	0	0	0	0	0	0	0	0	0	680
237	134	7	1	59	1	21.9	7	5	1	0	0	0	0	3	1.8	0	7	0	0	0	0	0	2.8	15.2	94	1.01	0.89	3.9	0.7	22	18	138	4.7	102	92	132	1450	0	0	50	1	0	0	1	0	0	0	0	130
21	135	7	1	53	0	27.5	6	5	1	0	0	0	0	1.9	3.3	1	1	1	0	0	0	0	4.1	14	131	0.95	0.61	3.6	0.6	31	38	139	4.3	103	113	158	3250	1000	1	0	0	0	0	0	0	0	0	0	540
29	136	7	1	55	0	22.1	7	5	1	0	0	0	0	4.7	5.7	1	5	0	1	0	0	0	5.4	13.7	143	1.1	0.51	3.9	0.6	53	31	141	4	104	177	124	2560	0	0	0	0	0	0	0	0	0	0	0	1200
159	137	7	1	66	1	25.7	6	5	1	0	0	0	0	3.6	1	1	1	1	0	0	0	0	10.9	14.4	314	0.97	0.75	3.9	0.3	22	24	137	4.1	99	165	168	2700	0	0	0	0	0	0	0	0	0	0	0	290
223	138	7	1	53	1	27.5	7	5	1	0	0	0	0	3.8	4	1	5	0	1	0	0	0	5	12.6	227	1.09	0.99	3.9	0.4	77	71	142	4.5	105	80	188	4200	0	0	0	0	0	0	0	0	0	0	0	660
146	139	7	1	57	1	24	6	5	1	0	0	0	0	4.1	1.3	1	5	0	1	0	0	0	4.8	15.1	238	0.97	0.81	4	0.8	17	14	141	4.3	103	96	185	850	1100	1	0	0	0	0	0	0	0	0	0	550
93	140	7	1	44	1	19.1	7	5	1	0	0	0	0	1.8	2.7	1	5	0	1	0	0	0	4.6	13.7	145	1.01	0.89	3.7	0.3	27	26	142	4.3	104	87	132	3400	0	0	500	1	0	0	1	0	0	0	0	210
98	141	7	1	37	0	16.5	7	6	1	0	0	0	0			1	3	0	0	1	0	0	5.6	12	134	1.05	0.66	3.1	0.4	22	11	138	5	106	109	149	4750	0	0	500	1	0	0	1	0	0	0	0	1720
118	142	7	1	55	1	18.5	7	5	1	0	0	0	0		48	1	5	0	1	0	0	0	7.9	16.2	236	1.01	1.1	4.3	0.5	35	48	142	4.7	104	82	126	2800	0	0	0	0	0	0	0	0	0	0	0	160
220	143	7	1	64	1	25.4	7	5	1	1	1	0	0		2170	1	5	0	1	0	0	0	3.7	14.1	120	1.09	0.79	3.7	0.7	22	25	141	3.9	103	83	131	2110	500	1	0	0	0	0	0	0	0	0	0	330
188	144	7	1	53	1	23.1	8	5	1	0	0	0	0	2.2	15.9	0	10	0	0	0	0	0	7.9	15.5	139	1.13	0.91	4	0.7	27	45	144	4.8	108	93	148	2500	600	1	0	0	0	0	0	0	0	0	0	590
140	145	7	1	31	1	19.5	8	5	1	0	0	0	0	3.5	20	0	7	0	0	0	0	0	4.3	14.1	137	1.18	0.83	3.7	0.8	29	33	142	4.5	106	69	130	1500	0	0	0	0	0	0	0	0	0	0	0	110
109	146	7	1	75	1	21.9	6	6	1	0	0	0	0	5.5	3.2	1	3	0	0	1	0	0	6.2	11.3	281	0.94	0.83	3.4	0.4	18	14	143	4.5	107	100	133	1800	0	0	0	0	0	0	0	0	0	0	0	275
218	147	7	1	41	1	25.3	7	6	1	0	0	0	0	2.7	2.1	0	7	0	0	0	0	0	8.8	15.3	166	1.02	1.02	3.5	0.4	52	91	140	4.6	105	90	143	1050	500	1	0	0	0	0	0	0	0	0	0	580
208	148	7	1	58	1	23.9	7	5	1	0	0	0	0	2.8	5.7	1	5	0	1	0	0	0	5.9	13.8	123	1.02	0.85	3.6	0.4	31	20	140	4.7	107	171	147	3220	0	0	0	0	0	0	0	0	0	0	0	220
211	149	7	1	53	1	29.8	6	5	1	0	0	0	0	4.3	6.2	1	3	0	0	1	0	0	4.9	15.6	145	0.94	0.71	3.8	0.4	33	25	140	4.2	103	112	202	2100	0	0	0	0	0	0	0	0	0	0	0	610
119	150	7	1	60	1	22.5	8	5	1	0	0	0	0	1.9	3.6	1	5	0	1	0	0	0	3.8	15.4	93	1.03	1.19	4.5	0.8	25	17	137	4.3	103	96	170	3100	150	1	0	0	0	0	0	0	0	0	0	755
117	151	7	1	49	1	25.5	9	5	1	1	0	0	0		17.3	1	5	0	1	0	0	0	3.9	14.9	184	1.01	1.12	3.8	1.3	27	22	137	4.7	99	134	137	2760	0	0	0	0	0	0	0	0	0	0	0	520
63	152	7	1	45	0	21.1	6	5	1	0	0	0	0	2.5	6.3	1	3	0	0	1	0	0	4.1	13.2	147	0.96	0.62	3.9	0.2	32	26	139	4.2	101	118	181	4400	0	0	0	0	0	0	0	0	0	0	0	390
33	153	7	1	53	0	22.3	7	5	1	0	0	0	0	3.8		1	1	1	0	0	0	0	3.8	13.9	189	1.04	0.84	3.7	0.3	51	23	141	4.1	105	67	130	4450	0	0	0	0	0	0	0	0	0	0	0	670
147	154	7	1	57	1	24.6	8	5	1	0	1	0	0	1.7	7.2	1	3	0	0	1	0	0	5.9	13.9	141	1	0.88	3.9	1.5	28	59	140	4.3	104	102	88	4900	0	0	0	0	0	0	0	0	0	0	0	345
123	155	7	1	48	1	26.8	7	5	1	0	0	0	0	1.8	268	1	1	1	0	0	0	0	6.7	15.4	149	1.03	0.96	4.4	0.2	19	28	144	4.1	107	92	152	2450	0	0	0	0	0	0	0	0	0	0	0	250
32	156	7	1	61	1	27	9	6	1	0	0	0	0		2.4	0	7	0	0	0	0	0	4.2	14.2	105	1.04	0.73	2.9	1.7	52	54	140	4.4	104	134	203	1600	0	0	0	0	0	0	0	0	0	0	0	390
41	157	7	1	64	0	20.8	7	5	1	0	0	0	0	4	1880	1	5	0	1	0	0	0	2.9	12.8	74	1.02	0.75	4.1	0.7	27	18	144	4.5	108	68	205	1000	1000	1	0	0	0	0	0	0	0	0	0	550
179	158	7	1	54	1	21.3	7	5	1	0	1	0	0	3	1.8	1	4	0	0	0	1	0	6.5	15.4	200	1.04	0.74	4.1	0.4	21	20	138	4.4	99	97	143	5000	0	0	750	1	0	0	1	0	0	0	0	1040
105	159	7	1	60	1	27.1	6	6	1	0	0	0	0	6.5	3.5	1	1	1	0	0	0	0	5.6	13.2	263	0.95	0.75	3.2	0.3	14	20	141	4.2	104	143	194	3550	0	0	0	0	0	0	0	0	0	0	0	560
203	160	7	1	51	1	24.9	7	5	1	0	0	0	0	3.2	1120	1	4	0	0	0	1	0	3.5	14.9	154	0.95	1	3.8	1.2	17	20	142	4.7	101	99	230	3050	500	1	0	0	0	0	0	0	0	0	0	760
13	161	7	1	61	0	23.1	6	6	1	0	0	0	0	2.7	6.4	1	1	1	0	0	0	0	4.2	10.6	160	0.96	0.59	3	0.5	32	10	139	4.3	102	172	194	1670	0	0	0	0	0	0	0	0	0	0	0	310
158	162	7	1	64	1	22.6	6	6	1	0	0	0	0	3	0.68	0	10	0	0	0	0	0	7.4	8.5	197	0.96	0.8	3.4	0.2	18	14	142	4.5	105	102	112	2200	0	0	0	0	0	0	0	0	0	0	0	460
170	163	7	1	50	1	23.1	7	5	1	0	1	0	0	2.4	0.9	1	5	0	1	0	0	0	7.3	15.1	109	1.02	1.01	4.7	1	27	25	141	4.1	102	89	148	2150	500	1	0	0	0	0	0	0	0	0	0	130
94	164	7	1	64	0	24.5	6	5	1	0	0	0	0	2.5	136	1	1	1	0	0	0	0	3.4	13.9	135	0.98	0.66	4.2	0.6	21	16	141	3.9	104	98	139	4500	0	0	500	1	0	0	1	0	0	0	0	930
142	165	7	1	62	1	24.3	6	5	1	0	0	0	0		4.2	1	1	1	0	0	0	0	3.8	14.6	138	0.99	0.92	3.8	0.5	26	40	139	5.3	100	95	180	2300	0	0	0	0	0	0	0	0	0	0	0	290
51	166	7	1	54	0	23.1	7	6	1	0	0	0	0	1.5	2.6	1	5	0	1	0	0	0	3.5	13.6	143	1.04	0.64	3.3	0.3	24	21	145	4.3	106	89	139	1850	0	0	0	0	0	0	0	0	0	0	0	640
120	167	7	1	60	1	26.2	6	6	1	0	0	0	0		4.5	1	1	1	0	0	0	0	4.1	14.4	119	0.97	0.66	3.4	0.3	35	48	142	4.4	105	105	178	2650	0	0	0	0	0	0	0	0	0	0	0	240
214	168	7	1	43	1	24.3	7	5	1	0	0	0	0			0	10	0	0	0	0	0	7.7	16.1	128	1.03	0.9	4.5	0.6	19	31	142	4.2	104	96	156	1500	0	0	0	0	0	0	0	0	0	0	0	320
125	169	7	1	62	0	21.3	7	6	1	0	0	0	0	2		1	5	0	1	0	0	0	4.7	12.1	156	1.06	0.76	3.3	0.3	35	30	142	4	108	106	152	2800	0	0	0	0	0	0	0	0	0	0	0	360
185	170	7	1	64	1	25.3	7	5	1	0	0	0	0	2.8	3.8	1	3	0	0	1	0	0	6.6	16.4	175	1.01	0.86	3.8	0.6	33	43	139	4.6	105	100	194	1250	0	0	500	1	0	0	1	5	1	0	1	835
205	171	7	1	46	1	21.3	10	6	1	0	0	0	0	1		1	1	1	0	0	0	0	1.9	12.8	134	1.02	1.26	3.5	1.3	49	39	141	4.1	104	132	115	3600	0	0	0	0	0	0	0	0	0	0	0	275
171	172	7	1	47	1	26.1	9	6	1	0	0	0	0		210	0	10	0	0	0	0	0	3.7	13.1	86	1.12	0.83	3.1	1.6	30	31	140	3.7	105	105	136	730	0	0	0	0	0	0	0	0	0	0	0	95
124	173	7	1	58	1	20.5	6	5	1	0	0	0	0	2	8.7	0	10	0	0	0	0	0	3.5	13.7	148	0.98	0.81	4.1	0.2	24	28	145	4.1	105	95	144	1700	0	0	0	0	0	0	0	0	0	0	0	110
107	174	7	1	51	1	23.4	6	5	1	0	0	0	0		64.4	0	7	0	0	0	0	0	6.1	15	199	0.95	0.74	4	0.7	18	19	141	4.4	103	129	188	960	0	0	0	0	0	0	0	0	0	0	0	290
100	175	7	1	53	0	18.4	6	6	1	0	0	0	0	2.5	0.91	1	5	0	1	0	0	0	4.6	11.9	140	0.96	0.57	3.3	0.3	21	15	138	3.6	100	89	176	1850	0	0	0	0	0	0	0	0	0	0	0	300
68	176	7	1	62	1	26.8	7	5	1	0	0	0	0	4.1	56.9	1	1	1	0	0	0	0	7.3	13.9	231	0.94	1.05	4.2	0.5	26	25	141	4.2	100	165	155	2050	0	0	0	0	0	0	0	0	0	0	0	990
215	177	7	1	67	1	26	6	5	1	0	0	0	0	2.5	0.75	1	1	1	0	0	0	0	5.1	12.4	212	0.97	0.89	3.7	0.4	17	8	143	4	104	127	125	1900	0	0	0	0	0	0	0	0	0	0	0	450
101	178	7	1	55	1	26.7	6	5	1	0	0	0	0	1.3	1.6	1	4	0	0	0	1	0	5.6	14.7	178	0.99	0.77	4	0.8	25	33	140	4.5	100	165	114	2910	0	0	0	0	0	0	0	0	0	0	0	683
15	179	7	1	59	0	26.4	6	5	1	0	0	0	0	5.5	1	1	1	1	0	0	0	0	7.3	13.8	139	1	0.62	3.7	0.7	35	22	137	4.2	98	138	161	3000	0	0	0	0	0	0	0	0	0	0	0	380
212	180	7	1	45	1	22.8	7	5	1	0	0	0	0	4.5	2.4	1	1	1	0	0	0	0	3.9	12.4	166	1.03	0.75	3.8	0.6	27	20	142	3.9	103	81	159	3350	0	0	200	1	0	0	1	0	0	0	0	410
58	181	7	1	59	0	23.2	7	6	1	0	0	0	0	2.8	129	1	4	0	0	0	1	0	3.1	12.2	128	1.03	0.51	3.4	0.4	24	24	145	3.7	107	86	152	3200	0	0	500	1	0	0	1	0	0	0	0	1270
96	182	7	1	48	1	23.1	7	6	1	0	0	0	0		1.8	1	1	1	0	0	0	0	4.2	12.9	111	1.06	0.62	3.4	0.5	30	34	142	4.9	105	99	143	3650	0	0	0	0	0	0	0	0	0	0	0	800
55	183	7	1	60	1	28.5	6	5	1	0	0	0	0	2.2	4.1	0	10	0	0	0	0	0	6.8	14.8	203	0.93	0.83	4.2	0.5	31	34	143	3.9	105	104	175	1600	1000	1	0	0	0	0	0	0	0	0	0	555
232	184	8	1	54	1	24.2	8	6	1	0	0	0	0	4.2	12.1	1	1	1	0	0	0	0	3.4	13.4	89	1.09	0.69	3.5	1.2	102	49	140	4.1	102	121	129	1750	0	0	0	0	0	0	0	0	0	0	0	400
104	185	8	1	42	1	21.9	7	6	1	0	0	0	0	4	9.1	0	9	0	0	0	0	0	5.2	14.7	105	1.04	0.9	3.5	0.3	64	72	144	3.8	104	96	136	3100	0	0	250	1	0	0	1	0	0	0	0	600
180	186	8	1	60	1	21.8	7	5	1	0	0	0	0	3.8	5.4	1	5	0	1	0	0	0	10.6	14.2	254	0.93	1.02	3.6	0.4	28	39	140	4.9	102	103	167	1500	0	0	0	0	0	0	0	0	0	0	0	600
197	187	8	1	48	1	27.4	6	5	1	0	0	0	0	2.1	1.9	1	1	1	0	0	0	0	5.4	15.3	136	0.96	0.84	4.4	1	25	30	144	4.1	102	96	135	2600	0	0	0	0	0	0	0	0	0	0	0	540
83	188	8	1	59	1	28.3	7	5	1	0	1	0	0	9	0.87	1	1	1	0	0	0	0	7.3	14.8	209	0.97	1.09	4	1	18	15	140	4.1	101	97	169	3300	0	0	500	1	0	0	1	0	0	0	0	420
139	189	8	1	62	0	31.1	6	6	1	0	0	0	0	3.6	5.4	1	5	0	1	0	0	0	3.9	11.3	141	1	0.54	3.5	0.4	26	31	144	3.8	107	113	180	2200	0	0	0	0	0	0	0	0	0	0	0	585
231	190	8	1	64	1	20.6	6	5	1	0	0	0	0	1.8	1.9	1	1	1	0	0	0	0	4.8	15.5	124	1	0.83	4	0.4	22	21	142	5	102	94	129	2600	0	0	0	0	0	0	0	0	0	0	0	590
52	191	8	1	65	0	29.3	7	6	1	0	0	0	0	2.2	3	0	7	0	0	0	0	0	3.2	12.5	131	1.05	0.82	3.5	0.4	19	15	141	3.8	102	202	168	1680	0	0	0	0	0	0	0	0	0	0	0	250
233	192	8	1	36	1	24.3	6	5	1	0	0	0	0	3.5	15.8	1	1	1	0	0	0	0	5.6	13.3	157	0.99	0.89	3.7	0.3	29	28	140	4.2	105	116	176	2150	0	0	0	0	0	0	0	0	0	0	0	745
8	193	8	1	60	0	25.9	6	5	1	0	0	0	0	4.7	1.2	0	8	0	0	0	0	0	4.9	12.8	194	0.99	0.52	4	0.6	23	16	141	4.2	102	89	220	2400	0	0	0	0	0	0	0	0	0	0	0	570
7	194	8	1	44	0	21.5	7	5	1	0	0	0	0	2.2	1.2	1	3	0	0	1	0	0	5.5	10.1	189	1.05	0.61	3.6	0.3	18	19	142	4	103	88	162	2100	0	0	250	1	0	0	1	0	0	0	0	330
176	195	8	1	73	1	23.5	10	6	1	0	1	0	0	2.5		0	10	0	0	0	0	0	6.5	12.6	147	0.95	1.43	3.4	0.3	17	13	144	4.7	113	131	136	1900	0	0	250	1	0	0	1	0	0	0	0	420
49	196	8	1	49	0	22	6	5	1	0	0	0	0	3.5	12	1	1	1	0	0	0	0	2.3	13.8	202	0.99	0.59	3.7	0.3	17	11	141	4.4	103	104	156	1850	0	0	0	0	0	0	0	0	0	0	0	300
	197	8	1	55	0	21.2	6	5	1	0	0	0	0	2.1	1.3	1	5	0	1	0	0	0	3.8	14.2	138	0.95	0.68	4.2	0.6	24	20	144	4.7	103	94	177	1200	0	0	0	0	0	0	0	0	0	0	0	450
4	198	8	1	56	0	28.4	6	5	1	0	0	0	0	1.6	3.9	0	10	0	0	0	0	0	6.7	14.8	134	1	0.47	4	0.8	32	33	140	4	101	177	155	1500	0	0	0	0	0	0	0	0	0	0	0	325
45	199	8	1	67	0	21.3	6	5	1	0	0	0	0	4.5	3.3	0	7	0	0	0	0	0	6	12.3	302	0.93	0.58	4	0.4	36	25	140	4	103	119	214	900	0	0	0	0	0	0	0	0	0	0	0	270
61	200	8	1	65	1	21.9	7	5	1	1	0	0	0	2.5	1.6	1	1	1	0	0	0	0	5.3	13	125	1.05	0.9	3.9	0.3	22	17	133	4.3	98	292	118	2250	0	0	0	0	0	0	0	0	0	0	0	500
102	201	8	1	52	0	24.6	6	5	1	0	0	0	0	2.5	2.6	1	1	1	0	0	0	0	6.2	12.4	190	0.94	0.81	4.1	0.2	24	27	140	4.2	103	109	173	2700	0	0	0	0	0	0	0	0	0	0	0	270
195	202	8	1	54	1	23.9	11	7	2	1	0	0	0	2		0	10	0	0	0	0	0	3.8	14.7	64	1.13	0.94	3.2	2.2	32	28	138	4.2	103	151	119	950	0	0	0	0	0	0	0	0	0	0	0	80
121	203	8	1	68	1	27.9	6	5	1	0	0	0	0		5.1	1	5	0	1	0	0	0	7.3	16	154	0.97	0.84	4.3	0.9	41	31	139	4.1	102	220	175	2110	0	0	0	0	0	0	0	0	0	0	0	490
133	204	8	1	53	1	26.8	8	5	1	0	0	0	0	1.6	70.6	0	9	0	0	0	0	0	6.6	16.4	196	1	1.22	4.2	0.6	26	27	143	4.7	102	70	165	1100	0	0	0	0	0	0	0	0	0	0	0	490
238	205	8	1	58	1	22.5	7	5	1	0	0	0	0	2.2	68.3	1	4	0	0	0	1	0	5	12.2	169	1.01	0.96	4	0.5	26	26	138	4.4	103	109	125	3100	0	0	0	0	0	0	0	0	0	0	0	285
175	206	8	1	55	1	23	6	5	1	0	0	0	0		7.1	0	9	0	0	0	0	0	4.9	14.1	127	0.98	0.84	4.3	0.4	25	27	141	4.3	104	100	174	2050	0	0	0	0	0	0	0	0	0	0	0	460
16	207	8	1	70	0	28.1	9	5	1	0	0	0	0	1.5	7	0	10	0	0	0	0	0	3.1	11.6	77	1.26	0.69	3.7	0.8	47	22	142	3.6	107	125	134	1100	0	0	0	0	0	0	0	0	0	0	0	360
216	208	8	1	49	1	27.2	7	5	1	0	0	0	0	1.8	3.2	1	1	1	0	0	0	0	3.6	14.5	81	1.03	0.78	3.7	0.5	114	163	139	4.3	101	121	168	3200	0	0	500	1	100	1	1	0	0	0	0	530
69	209	8	1	60	0	27.8	7	5	1	0	0	0	0		2.8	1	1	1	0	0	0	0	4.3	15.9	122	1.03	0.6	4.4	1.2	26	25	141	4.4	102	120	170	2500	0	0	0	0	0	0	0	0	0	0	0	310
152	210	8	1	43	1	28.5	9	5	1	0	0	0	0		40.2	0	7	0	0	0	0	0	3.9	15.8	113	1.04	0.71	3.8	1.9	21	21	139	3.7	100	87	173	1100	0	0	0	0	0	0	0	0	0	0	0	210
85	211	8	1	61	0	20.2	7	5	1	0	0	0	0	2.7		1	1	1	0	0	0	0	3.5	12.4	137	1.01	0.65	4	0.9	40	29	142	4	104	105	170	2400	0	0	0	0	0	0	0	0	0	0	0	315
136	212	8	1	72	1	23.7	6	5	1	0	0	0	0	4		0	7	0	0	0	0	0	5.7	13.5	94	1	0.98	4	0.7	76	82	138	4.3	101	81	193	1000	0	0	0	0	0	0	0	0	0	0	0	140
97	213	8	1	42	1	24.3	7	5	1	0	0	0	0			1	4	0	0	0	1	0	5.4	14.9	154	1.08	1.02	4.3	0.8	30	35	139	4.2	102	96	143	3800	0	0	0	0	0	0	0	0	0	0	0	895
28	214	8	1	57	1	26	6	5	1	0	0	0	0		406	0	8	0	0	0	0	0	4	15.2	89	0.97	0.92	4.1	1	26	24	138	4	102	96	162	1950	0	0	0	0	0	0	0	0	0	0	0	320
89	215	8	1	65	1	25.2	8	6	1	0	0	0	0		74.7	1	5	0	1	0	0	0	6.3	13.3	199	1.07	1.06	3.4	0.6	26	19	141	3.9	102	98	113	1600	0	0	0	0	0	0	0	0	0	0	0	520
198	216	8	1	48	1	26.2	6	5	1	0	0	0	0			0	10	0	0	0	0	0	7.1	16	179	0.91	1	4.5	0.7	24	26	140	4	100	116	174	1550	0	0	0	0	0	0	0	0	0	0	0	80
60	217	8	1	58	1	28.7	6	5	1	0	0	0	0			1	3	0	0	1	0	0	5.9	14.1	172	0.94	0.83	3.9	0.3	32	41	141	4	104	110	129	2100	0	0	500	1	0	0	1	0	0	0	0	470
200	218	8	1	41	1	25.2	7	5	1	0	0	0	0			1	1	1	0	0	0	0	6.9	14.5	101	1.03	0.76	3.8	0.5	33	37	140	4.4	103	107	173	2500	1000	1	0	0	0	0	0	0	0	0	0	350
70	219	8	1	50	0	25.2	6	5	1	0	0	0	0			1	1	1	0	0	0	0	5.7	12.5	278	0.97	0.66	3.8	0.6	43	66	143	4.5	105	104	160	2200	0	0	500	1	0	0	1	0	0	0	0	525
219	220	8	1	52	1	24.5	6	6	1	0	0	0	0			1	1	1	0	0	0	0	3.8	14	129	0.98	0.75	3.5	0.5	40	64	144	4	103	226	165	3750	0	0	250	1	0	0	1	0	0	0	0	245
191	221	8	1	40	1	31.7	8	6	1	0	0	0	0		5.4	0	7	0	0	0	0	0	4.9	13.2	102	1.17	0.78	3.5	0.5	30	24	144	3.9	103	92	167	3700	0	0	0	0	0	0	0	0	0	0	0	236
230	222	8	1	38	1	24.6	8	5	1	0	0	0	0		10.2	1	1	1	0	0	0	0	2.7	15.6	76	1.13	0.92	3.8	0.5	27	36	141	4	105	89	143	2600	0	0	0	0	0	0	0	0	0	0	0	350
17		8	1	76	0	21.5	7	5	1	0	0	0	0	1.4	33.7	0	10	0	0	0	0	0	5	13.5	201	1.09	0.68	4.3	0.9	21	22	143	4	105	107	184	1850	500	1	0	0	0	0	0	0	0	0	0	125
18		7	1	64	0	23.8	6	5	1	0	0	0	0	2.5	860	0	10	0	0	0	0	0	3.7	14	107	0.98	0.84	3.8	0.8	24	18	140	3.6	104	87	163	1600	0	0	0	0	0	0	0	0	0	0	0	670
35		7	1	47	0	21.7	8	5	1	0	0	0	0	2.2	5.5	0	10	0	0	0	0	0	2.6	10.7	145	1.18	0.71	3.7	0.4	33	18	139	3.8	106	88	125	1100	0	0	0	0	0	0	0	0	0	0	0	350
36		2	1	46	0	17.1	8	5	1	0	1	0	0	1.4	227	0	7	0	0	0	0	0	3	12.2	181	1.11	0.6	3.9	1.1	18	13	138	3.5	106	91	124	1750	0	0	0	0	0	0	0	0	0	0	0	330
38		7	1	50	0	21.7	7	5	1	0	0	0	0	1.8	1.1	0	7	0	0	0	0	0	6.9	13.8	145	1.06	0.67	3.7	0.5	20	18	144	3.7	105	93	166	900	500	1	0	0	0	0	0	0	0	0	0	340
39		2	1	46	0	19.2	7	5	1	0	0	0	0	1	191	0	7	0	0	0	0	0	4.9	12.7	109	1.1	0.6	3.6	0.6	27	23	140	3.8	105	190	160	2400	500	1	0	0	0	0	0	0	0	0	0	600
46		5	1	32	0	20.5	8	5	1	0	0	0	0	2.5	3160	0	7	0	0	0	0	0	3.9	9.2	239	1.12	0.67	4.1	0.6	21	14	138	4.4	103	99	157	1800	500	1	0	0	0	0	0	0	0	0	0	320
50		8	1	42	0	23.7	6	6	1	0	0	0	0	1.9	0.65	0	8	0	0	0	0	0	5.5	12.4	212	0.96	0.6	3.5	0.3	33	37	141	3.5	104	90	142	2100	0	0	0	0	0	0	0	0	0	0	0	780
53		6	1	38	0	19.6	7	5	1	0	0	0	0	1.2	6.8	0	10	0	0	0	0	0	5.8	13.5	181	1.02	0.73	3.8	0.5	31	32	139	4.6	102	81	166	1000	500	1	0	0	0	0	0	0	0	0	0	200
54		8	1	47	0	21.1	7	6	1	0	0	0	0	1.8	174	0	9	0	0	0	0	0	5.2	12.9	165	1.03	0.78	3.5	0.3	20	12	140	4.6	105	78	117	1900	0	0	0	0	0	0	0	0	0	0	0	220
64		7	1	52	0	18.8	7	5	1	0	0	0	0	2.3	68.1	0	7	0	0	0	0	0	3.5	12.1	63	1.09	0.64	3.7	0.6	26	33	144	4.2	108	95	136	1200	0	0	0	0	0	0	0	0	0	0	0	690
72		7	1	47	1	27.2	8	5	1	0	0	0	0	3.1	1.1	0	10	0	0	0	0	0	5.5	15.7	136	1.06	0.97	4	1.3	20	20	140	4.2	102	92	139	1500	0	0	0	0	0	0	0	0	0	0	0	250
76		3	1	36	0	17.5	7	5	1	0	0	0	0		5.8	0	10	0	0	0	0	0	3.1	11.3	219	1.01	0.4	3.9	0.7	16	11	136	4	107	93	135	2100	300	1	0	0	0	0	0	0	0	0	0	370
80		8	1	44	0	19.8	6	5	1	0	0	0	0	4.7	2.7	0	9	0	0	0	0	0	6	13.1	178	0.96	0.66	3.9	0.4	37	31	139	3.7	104	162	122	2200	0	0	0	0	0	0	0	0	0	0	0	660
103		8	1	37	0	24.6	6	5	1	0	0	0	0		0.3	0	9	0	0	0	0	0	3.8	12.5	257	0.98	0.78	4.2	0.4	24	23	141	4.7	103	81	245	1450	500	1	0	0	0	0	0	0	0	0	0	110
143		7	1	65	1	24.5	7	5	1	0	0	0	0	1.4		0	10	0	0	0	0	0	5.3	14.7	92	1.02	0.69	3.7	1.1	35	23	142	4.6	104	101	169	1700	0	0	0	0	0	0	0	0	0	0	0	130
148		7	1	43	1	24.6	6	6	1	0	0	0	0	2.5	2.9	0	10	0	0	0	0	0	5.9	15.7	106	0.99	0.78	3.5	0.8	26	34	139	4.4	106	91	175	2500	0	0	500	1	0	0	1	0	0	0	0	150
149		8	1	63	1	28.5	6	5	1	0	0	0	0	3.3	2	0	10	0	0	0	0	0	5.7	15.1	147	0.99	0.95	4.5	1	25	29	140	3.9	106	112	166	850	0	0	0	0	0	0	0	0	0	0	0	530
161		8	1	61	1	25.7	7	5	1	1	0	0	0	1.7	15.4	0	7	0	0	0	0	0	5.2	13	137	1.04	0.95	4.2	0.7	22	25	143	4.2	106	88	135	1010	0	0	0	0	0	0	0	0	0	0	0	570
164		7	1	50	1	25.1	6	5	1	0	0	0	0	1.3	612	0	10	0	0	0	0	0	4.9	14.4	163	0.96	0.96	3.8	0.5	16	12	141	3.9	107	99	263	1700	500	1	0	0	0	0	0	0	0	0	0	1170
167		8	1	44	1	25	7	5	1	0	0	0	0	2.2	0.87	0	9	0	0	0	0	0	4.9	14.3	135	1.04	0.84	3.9	0.6	20	14	141	4.4	105	96	125	2200	0	0	0	0	0	0	0	0	0	0	0	185
172		8	1	57	1	23.5	6	5	1	0	0	0	0	2.3	3.5	0	7	0	0	0	0	0	5.9	14.9	132	0.94	0.69	3.7	0.3	31	40	139	4.2	103	142	151	750	400	1	0	0	0	0	0	0	0	0	0	230
178		8	1	49	1	21.4	7	5	1	0	0	0	0	1.8	2.9	0	7	0	0	0	0	0	6.8	14.6	202	0.98	1.03	4.8	0.6	19	11	139	4.6	102	95	141	1400	0	0	0	0	0	0	0	0	0	0	0	295
199		7	1	43	1	26.6	7	5	1	0	0	0	0			0	10	0	0	0	0	0	7	16	204	0.97	0.9	3.9	1.1	19	17	141	4.1	106	91	167	1000	300	1	0	0	0	0	0	0	0	0	0	80
207		7	1	42	1	20.3	7	5	1	0	0	0	0	0.7	2.7	0	10	0	0	0	0	0	5.4	15.3	194	1.01	0.94	4.2	0.9	29	34	144	4.3	103	127	175	1450	0	0	500	1	0	0	1	0	0	0	0	650
[truncated: 23 more columns]
